# Supplementary material for: Integrative Transcriptomic Analysis Uncovers Novel Gene Modules That Underlie the Sulfate Response in Arabidopsis thaliana
Source: Front Plant Sci. 2018 Apr 10;9:470. doi: 10.3389/fpls.2018.00470 (PMC5902692; doi:10.3389/fpls.2018.00470)
Supplement: TABLE S1 — List of oligonucleotides used for qPCR analyses. [file Table_1.XLSX]

## Sheet: primers
GENE	FORWARD PRIMER	REVERSE PRIMER
clathrin adapter (At4g24550)	5'-AATACGCGCTGAGTTCCCTT-3'	5'-AGCACCGGGTTCTAACTC-3'
APR2 (At1g62180)	5'-TGCTCCTGAAGTTGAAGAGAAAGG-3'	5'-GCGATTTGGTCTCCGAATCTCTC-3'
APR3 (At4g21990)	5’-AGTTTGTCCGGGAAGAGATCCT-3’	5’-GTCATTCCCAAACTTCTCAAGAGC-3’
SULTR1.2 (At1g78000)	5'-GCCTGTATTGGAGCATTCTTTGGC-3'	5'-ATCTTAGCAAACGAGATCGAGACG-3'
SULTR4.2 (At3g12520)	5'-ATTGTTCGAATCGATGCTCCC-3'	5'-CCCTTGCTTGTGTGTTTGTCG-3'
BGLU28 (At2g44460 )	5'-CGCGTTACGTTGCTCATATT-3'	5'-GAGCTGATGATCGGTTACGA-3'
LSU1 (At3g49580 )	5'-GGATGAGCTAAGGAGGAGGA-3'	5'-TTCGCTGCCACAACTTAATC-3'
bZIP1 (At5g49450)	5'-CGCAAGTTATCAAACCGCG-3'	5'-CCACAACTCAATTTCCACGG-3'
DIN10 (At5g20250)	5’-GGAAAGCCAAAGAGAGAGAGAGAG-3’	5'-GAGCGAATACGAAGCTGTTG-3’
SEN1 (At4g35770)	5'-GAGCGAATACGAAGCTGTTG-3’	5′-GTCGTTGCTTTCCTCCATCG-3′
At3g56200	5'-GACGAGTCGAAAGACTGGCA-3'	5'-GTTGCCAGAACGATCCTCCA-3'
SHM7 (At1g36370)	5'-GAAAGCAGGGCCATCACTCT-3'	5'-AATGCAATGGCAAGAGCAGC-3'
At3g05400	5'-TGCCGGAGACTCGAAGATTAAC-3’	5’-GGATACGATCGAAGCCGAAT-3’
At4g31330	5’-TCGGTCGTGATGGTTCCTCTACTT-3’	5’-AGTCCTCATGCGTTCATCGGTAGT-3’
NSP5 (At5g48180)	5’-CAGCTTGATACAGAGACGTTAGT-3’	5’-CCTTCCTCACCATCCTTAACC-3’
At5g40670	5’-TCCGGAAACTGGTGAGGAATCGAA-3’	5’-ACAGTGGGAACGCTGAAACTAATG-3’
SIP1;2 (At5g18290)	5’-ACGATGAGTGCGGTAAAATCGG-3’	5’-AGCCCAAGTGATACCATGAAACCC-3’
At1g75290	5’-TTTGGGATGGACGTGGACAAGT-3’	5’-AGCTGAACCAATGTGGGCAAGT-3’
