# Supplementary material for: Integrative Transcriptomic Analysis Uncovers Novel Gene Modules That Underlie the Sulfate Response in Arabidopsis thaliana
Source: Front Plant Sci. 2018 Apr 10;9:470. doi: 10.3389/fpls.2018.00470 (PMC5902692; doi:10.3389/fpls.2018.00470)
Supplement: TABLE S2 — List of sulfate-responsive genes ranked according to their consistency in the sulfate response. [file Table_2.XLSX]

## Sheet: genes vs experiments
ID	ALIAS	DESCRIPTION	NUMBER OF EXPERIMENTS
AT5G48850	ATSDI1	Tetratricopeptide repeat (TPR)-like superfamily protein	5
AT3G49580	LSU1	response to low sulfur 1	5
AT5G24660	LSU2	response to low sulfur 2	5
AT5G26220	AT5G26220	ChaC-like family protein	5
AT1G04770	AT1G04770	Tetratricopeptide repeat (TPR)-like superfamily protein	5
AT4G21990	APR3	APS reductase 3	5
AT1G36370	SHM7	serine hydroxymethyltransferase 7	5
AT4G31330	AT4G31330	transmembrane protein, putative (Protein of unknown function, DUF599)	5
AT2G44460	BGLU28	beta glucosidase 28	5
AT1G75290	AT1G75290	NAD(P)-binding Rossmann-fold superfamily protein	5
AT3G12520	SULTR4;2	sulfate transporter 4;2	5
AT5G10180	SULTR2;1	sulfate transporter 2;1	5
AT3G60140	DIN2	Glycosyl hydrolase superfamily protein	5
AT3G05400	AT3G05400	Major facilitator superfamily protein	5
AT3G08860	PYD4	PYRIMIDINE 4	5
AT3G56200	AT3G56200	Transmembrane amino acid transporter family protein	5
AT4G08620	SULTR1;1	sulfate transporter 1;1	5
AT3G27150	AT3G27150	Galactose oxidase/kelch repeat superfamily protein	5
AT5G23050	AAE17	acyl-activating enzyme 17	5
AT5G48180	NSP5	nitrile specifier protein 5	5
AT5G40670	AT5G40670	PQ-loop repeat family protein / transmembrane family protein	5
AT5G18290	SIP1;2	Aquaporin-like superfamily protein	5
AT2G22330	CYP79B3	cytochrome P450, family 79, subfamily B, polypeptide 3	5
AT3G19710	BCAT4	branched-chain aminotransferase4	5
AT1G78370	GSTU20	glutathione S-transferase TAU 20	5
AT2G25450	AT2G25450	2-oxoglutarate (2OG) and Fe(II)-dependent oxygenase superfamily protein	5
AT4G25835	AT4G25835	P-loop containing nucleoside triphosphate hydrolases superfamily protein	5
AT1G62180	APR2	5'adenylylphosphosulfate reductase 2	4
AT4G04610	APR1	APS reductase 1	4
AT1G18870	ICS2	isochorismate synthase 2	4
AT1G12030	AT1G12030	phosphoenolpyruvate carboxylase, putative (DUF506)	4
AT1G05680	UGT74E2	Uridine diphosphate glycosyltransferase 74E2	4
AT1G75280	AT1G75280	NmrA-like negative transcriptional regulator family protein	4
AT1G64170	CHX16	cation/H exchanger 16	4
AT1G75270	DHAR2	dehydroascorbate reductase 2	4
AT1G23730	BCA3	beta carbonic anhydrase 3	4
AT5G13550	SULTR4;1	sulfate transporter 4.1	4
AT1G66760	AT1G66760	MATE efflux family protein	4
AT4G14680	APS3	Pseudouridine synthase/archaeosine transglycosylase-like family protein	4
AT1G08920	ESL1	ERD (early response to dehydration) six-like 1	4
AT3G05160	AT3G05160	Major facilitator superfamily protein	4
AT5G37990	AT5G37990	S-adenosyl-L-methionine-dependent methyltransferase superfamily protein	4
AT4G20820	AT4G20820	FAD-binding Berberine family protein	4
AT1G12200	FMO	Flavin-binding monooxygenase family protein	4
AT1G76680	OPR1	12-oxophytodienoate reductase 1	4
AT3G44320	NIT3	nitrilase 3	4
AT5G37980	AT5G37980	Zinc-binding dehydrogenase family protein	4
AT1G78000	SULTR1;2	sulfate transporter 1;2	4
AT5G24655	LSU4	response to low sulfur 4	4
AT2G39650	AT2G39650	cruciferin (DUF506)	4
AT5G37940	AT5G37940	Zinc-binding dehydrogenase family protein	4
AT3G58990	IPMI1	isopropylmalate isomerase 1	4
AT1G19530	AT1G19530	DNA polymerase epsilon catalytic subunit A	4
AT2G43100	IPMI2	isopropylmalate isomerase 2	4
AT4G12030	BAT5	bile acid transporter 5	4
AT3G03190	GSTF11	glutathione S-transferase F11	4
AT1G18590	SOT17	sulfotransferase 17	4
AT4G35770	SEN1	Rhodanese/Cell cycle control phosphatase superfamily protein	4
AT5G20250	DIN10	Raffinose synthase family protein	4
AT5G22920	AT5G22920	CHY-type/CTCHY-type/RING-type Zinc finger protein	4
AT5G23010	MAM1	methylthioalkylmalate synthase 1	4
AT4G39950	CYP79B2	cytochrome P450, family 79, subfamily B, polypeptide 2	4
AT3G45700	AT3G45700	Major facilitator superfamily protein	4
AT2G25680	MOT1	molybdate transporter 1	4
AT4G01430	UMAMIT29	nodulin MtN21 /EamA-like transporter family protein	4
AT5G43780	APS4	Pseudouridine synthase/archaeosine transglycosylase-like family protein	4
AT1G67110	CYP735A2	cytochrome P450, family 735, subfamily A, polypeptide 2	4
AT1G16400	CYP79F2	cytochrome P450, family 79, subfamily F, polypeptide 2	4
AT3G02020	AK3	aspartate kinase 3	4
AT3G15630	AT3G15630	plant/protein	4
AT2G46650	CB5-C	cytochrome B5 isoform C	4
AT2G16005	AT2G16005	MD-2-related lipid recognition domain-containing protein	4
AT1G21440	AT1G21440	Phosphoenolpyruvate carboxylase family protein	4
AT3G22740	HMT3	homocysteine S-methyltransferase 3	4
AT4G13770	CYP83A1	cytochrome P450, family 83, subfamily A, polypeptide 1	4
AT2G31790	AT2G31790	UDP-Glycosyltransferase superfamily protein	4
AT4G39940	AKN2	APS-kinase 2	4
AT5G23020	IMS2	2-isopropylmalate synthase 2	4
AT4G33960	AT4G33960	hypothetical protein	3
AT4G33070	AT4G33070	Thiamine pyrophosphate dependent pyruvate decarboxylase family protein	3
AT5G02780	GSTL1	glutathione transferase lambda 1	3
AT2G41730	AT2G41730	calcium-binding site protein	3
AT4G21680	NRT1.8	NITRATE TRANSPORTER 1.8	3
AT3G25760	AOC1	allene oxide cyclase 1	3
AT4G34710	ADC2	arginine decarboxylase 2	3
AT5G01820	SR1	serine/threonine protein kinase 1	3
AT5G39050	PMAT1	HXXXD-type acyl-transferase family protein	3
AT2G23060	AT2G23060	Acyl-CoA N-acyltransferases (NAT) superfamily protein	3
AT2G17640	ATSERAT3;1	Trimeric LpxA-like enzymes superfamily protein	3
AT1G03020	AT1G03020	Thioredoxin superfamily protein	3
AT1G47400	AT1G47400	hypothetical protein	3
AT4G31290	AT4G31290	ChaC-like family protein	3
AT4G04830	MSRB5	methionine sulfoxide reductase B5	3
AT5G04120	AT5G04120	Phosphoglycerate mutase family protein	3
AT1G27730	STZ	salt tolerance zinc finger	3
AT2G29490	GSTU1	glutathione S-transferase TAU 1	3
AT1G64780	AMT1;2	ammonium transporter 1;2	3
AT5G01600	FER1	ferretin 1	3
AT2G05380	GRP3S	glycine-rich protein 3 short isoform	3
AT3G17998			3
AT3G03530	NPC4	non-specific phospholipase C4	3
AT5G48010	THAS1	thalianol synthase 1	3
AT3G16530	AT3G16530	Legume lectin family protein	3
AT1G19960	AT1G19960	transcription factor	3
AT4G33720	AT4G33720	CAP (Cysteine-rich secretory proteins, Antigen 5, and Pathogenesis-related 1 protein) superfamily protein	3
AT2G22990	SNG1	sinapoylglucose 1	3
AT3G21250	ABCC8	multidrug resistance-associated protein 6	3
AT1G34510	AT1G34510	Peroxidase superfamily protein	3
AT2G20520	FLA6	FASCICLIN-like arabinogalactan 6	3
AT1G62560	FMO GS-OX3	flavin-monooxygenase glucosinolate S-oxygenase 3	3
AT5G01740	AT5G01740	Nuclear transport factor 2 (NTF2) family protein	3
AT2G05520	GRP-3	glycine-rich protein 3	3
AT3G12900	AT3G12900	2-oxoglutarate (2OG) and Fe(II)-dependent oxygenase superfamily protein	3
AT3G19430	AT3G19430	late embryogenesis abundant protein-related / LEA protein-like protein	3
AT4G07820	AT4G07820	CAP (Cysteine-rich secretory proteins, Antigen 5, and Pathogenesis-related 1 protein) superfamily protein	3
AT1G73260	KTI1	kunitz trypsin inhibitor 1	3
AT3G15450	AT3G15450	aluminum induced protein with YGL and LRDR motifs	3
AT1G30720	AT1G30720	FAD-binding Berberine family protein	3
AT1G23390	AT1G23390	Kelch repeat-containing F-box family protein	3
AT1G80380	AT1G80380	P-loop containing nucleoside triphosphate hydrolases superfamily protein	3
AT4G39675	AT4G39675	hypothetical protein	3
AT1G80440	AT1G80440	Galactose oxidase/kelch repeat superfamily protein	3
AT3G06850	BCE2	2-oxoacid dehydrogenases acyltransferase family protein	3
AT3G48360	BT2	BTB and TAZ domain protein 2	3
AT5G49360	BXL1	beta-xylosidase 1	3
AT2G25900	ATCTH	Zinc finger C-x8-C-x5-C-x3-H type family protein	3
AT1G70290	TPS8	trehalose-6-phosphatase synthase S8	3
AT4G08300	UMAMIT17	nodulin MtN21 /EamA-like transporter family protein	3
AT4G36670	PMT6	Major facilitator superfamily protein	3
AT4G31500	CYP83B1	cytochrome P450, family 83, subfamily B, polypeptide 1	3
AT3G46880	AT3G46880	hypothetical protein	3
AT5G49450	bZIP1	basic leucine-zipper 1	3
AT3G02850	SKOR	STELAR K outward rectifier	3
AT5G24490	AT5G24490	30S ribosomal protein	3
AT5G59080	AT5G59080	hypothetical protein	3
AT2G21210	AT2G21210	SAUR-like auxin-responsive protein family	3
AT1G29910	CAB3	chlorophyll A/B binding protein 3	3
AT1G13260	RAV1	related to ABI3/VP1 1	3
AT1G67090	RBCS1A	ribulose bisphosphate carboxylase small chain 1A	3
AT1G31180	IMD3	isopropylmalate dehydrogenase 3	3
AT1G15380	GLYI4	Lactoylglutathione lyase / glyoxalase I family protein	3
AT3G23880	AT3G23880	F-box and associated interaction domains-containing protein	3
AT2G28780	AT2G28780	P-hydroxybenzoic acid efflux pump subunit	3
AT1G62280	SLAH1	SLAC1 homologue 1	3
AT2G43550	AT2G43550	scorpion toxin-like knottin superfamily protein	3
AT3G57010	AT3G57010	Calcium-dependent phosphotriesterase superfamily protein	3
AT1G80920	J8	Chaperone DnaJ-domain superfamily protein	3
AT1G32450	NRT1.5	nitrate transporter 1.5	3
AT1G74090	SOT18	desulfo-glucosinolate sulfotransferase 18	3
AT1G52410	TSA1	TSK-associating protein 1	3
AT4G25100	FSD1	Fe superoxide dismutase 1	3
AT4G40070	AT4G40070	RING/U-box superfamily protein	3
AT3G21690	AT3G21690	MATE efflux family protein	2
AT1G17180	GSTU25	glutathione S-transferase TAU 25	2
AT1G05560	UGT75B1	UDP-glucosyltransferase 75B1	2
AT3G47510	AT3G47510	transmembrane protein	2
AT1G68880	bZIP	basic leucine-zipper 8	2
AT2G37770	ChlAKR	NAD(P)-linked oxidoreductase superfamily protein	2
AT2G02990	RNS1	ribonuclease 1	2
AT1G77990	AST56	STAS domain / Sulfate transporter family	2
AT1G64660	MGL	methionine gamma-lyase	2
AT1G14550	AT1G14550	Peroxidase superfamily protein	2
AT5G18470	AT5G18470	Curculin-like (mannose-binding) lectin family protein	2
AT4G17670	AT4G17670	senescence-associated family protein (DUF581)	2
AT3G47420	G3Pp1	putative glycerol-3-phosphate transporter 1	2
AT5G49480	CP1	Ca2 -binding protein 1	2
AT1G22770	GI	gigantea protein (GI)	2
AT1G64900	CYP89A2	cytochrome P450, family 89, subfamily A, polypeptide 2	2
AT5G14730	AT5G14730	hypothetical protein	2
AT5G16970	AER	alkenal reductase	2
AT4G15490	UGT84A3	UDP-Glycosyltransferase superfamily protein	2
AT2G43590	AT2G43590	Chitinase family protein	2
AT3G02910	AT3G02910	AIG2-like (avirulence induced gene) family protein	2
AT5G27350	SFP1	Major facilitator superfamily protein	2
AT2G30540	AT2G30540	Thioredoxin superfamily protein	2
AT2G29460	GSTU4	glutathione S-transferase tau 4	2
AT1G68620	AT1G68620	alpha/beta-Hydrolases superfamily protein	2
AT3G22840	ELIP1	Chlorophyll A-B binding family protein	2
AT3G15990	SULTR3;4	sulfate transporter 3;4	2
AT3G56710	SIB1	sigma factor binding protein 1	2
AT3G05690	NF-YA2	nuclear factor Y, subunit A2	2
AT1G69880	TH8	thioredoxin H-type 8	2
AT1G68450	PDE337	VQ motif-containing protein	2
AT3G01420	DOX1	Peroxidase superfamily protein	2
AT3G25655	IDL1	inflorescence deficient in abscission (IDA)-like 1	2
AT4G33040	AT4G33040	Thioredoxin superfamily protein	2
AT3G63380	AT3G63380	ATPase E1-E2 type family protein / haloacid dehalogenase-like hydrolase family protein	2
AT5G33290	XGD1	xylogalacturonan deficient 1	2
AT1G64160	DIR5	Disease resistance-responsive (dirigent-like protein) family protein	2
AT1G02920	GSTF7	glutathione S-transferase 7	2
AT3G07720	AT3G07720	Galactose oxidase/kelch repeat superfamily protein	2
AT4G25220	G3Pp2	root hair specific 15	2
AT1G17170	GSTU24	glutathione S-transferase TAU 24	2
AT1G02850	BGLU11	beta glucosidase 11	2
AT1G64590	AT1G64590	NAD(P)-binding Rossmann-fold superfamily protein	2
AT1G66400	CML23	calmodulin like 23	2
AT1G76520	AT1G76520	Auxin efflux carrier family protein	2
AT3G22370	AOX1A	alternative oxidase 1A	2
AT3G26470	AT3G26470	Powdery mildew resistance protein, RPW8 domain-containing protein	2
AT3G47780	ABCA7	ABC2 homolog 6	2
AT3G47960	GTR1	Major facilitator superfamily protein	2
AT5G17220	GSTF12	glutathione S-transferase phi 12	2
AT5G51270	AT5G51270	U-box domain-containing protein kinase family protein	2
AT5G24860	FPF1	flowering promoting factor 1	2
AT2G26560	PLA2A	phospholipase A 2A	2
AT3G10930	AT3G10930	hypothetical protein	2
AT5G38910	AT5G38910	RmlC-like cupins superfamily protein	2
AT1G77760	NIA1	nitrate reductase 1	2
AT5G36110	CYP716A1	cytochrome P450, family 716, subfamily A, polypeptide 1	2
AT1G10480	ZFP5	zinc finger protein 5	2
AT2G44450	BGLU15	beta glucosidase 15	2
AT2G14750	APK	APS kinase	2
AT2G37460	UMAMIT12	nodulin MtN21 /EamA-like transporter family protein	2
AT1G59730	TH7	thioredoxin H-type 7	2
AT1G78340	GSTU22	glutathione S-transferase TAU 22	2
AT3G08870	AT3G08870	Concanavalin A-like lectin protein kinase family protein	2
AT3G26290	CYP71B26	cytochrome P450, family 71, subfamily B, polypeptide 26	2
AT1G78990	AT1G78990	HXXXD-type acyl-transferase family protein	2
AT3G14200	AT3G14200	Chaperone DnaJ-domain superfamily protein	2
AT3G28210	PMZ	zinc finger (AN1-like) family protein	2
AT1G20823	AT1G20823	RING/U-box superfamily protein	2
AT4G25010	SWEET14	Nodulin MtN3 family protein	2
AT3G43800	GSTU27	glutathione S-transferase tau 27	2
AT5G50800	SWEET13	Nodulin MtN3 family protein	2
AT5G19875	AT5G19875	transmembrane protein	2
AT5G26920	CBP60G	Cam-binding protein 60-like G	2
AT2G33830	AT2G33830	Dormancy/auxin associated family protein	2
AT1G09080	BIP3	Heat shock protein 70 (Hsp 70) family protein	2
AT5G24530	DMR6	2-oxoglutarate (2OG) and Fe(II)-dependent oxygenase superfamily protein	2
AT5G51190	AT5G51190	Integrase-type DNA-binding superfamily protein	2
AT5G36140	CYP716A2	cytochrome P450, family 716, subfamily A, polypeptide 2	2
AT4G21903	AT4G21903	MATE efflux family protein	2
AT5G24770	VSP2	vegetative storage protein 2	2
AT4G01870	AT4G01870	tolB protein-like protein	2
AT4G24140	AT4G24140	alpha/beta-Hydrolases superfamily protein	2
AT5G56080	NAS2	nicotianamine synthase 2	2
AT2G44940	AT2G44940	Integrase-type DNA-binding superfamily protein	2
AT1G06160	ORA59	octadecanoid-responsive AP2/ERF 59	2
AT1G77450	NAC032	NAC domain containing protein 32	2
AT2G29420	GSTU7	glutathione S-transferase tau 7	2
AT1G65310	XTH17	xyloglucan endotransglucosylase/hydrolase 17	2
AT1G14130	AT1G14130	2-oxoglutarate (2OG) and Fe(II)-dependent oxygenase superfamily protein	2
AT1G17020	SRG1	senescence-related gene 1	2
AT1G21120	IGMT2	O-methyltransferase family protein	2
AT4G38420	sks9	SKU5 similar 9	2
AT5G01180	PTR5	peptide transporter 5	2
AT5G48000	CYP708A2	cytochrome P450, family 708, subfamily A, polypeptide 2	2
AT4G15610	AT4G15610	Uncharacterized protein family (UPF0497)	2
AT4G14030	SBP1	selenium-binding protein 1	2
AT3G29810	COBL2	COBRA-like protein 2 precursor	2
AT1G67980	CCOAMT	caffeoyl-CoA 3-O-methyltransferase	2
AT4G27280	AT4G27280	Calcium-binding EF-hand family protein	2
AT2G18690	AT2G18690	transmembrane protein	2
AT1G56430	NAS4	nicotianamine synthase 4	2
AT2G32990	GH9B8	glycosyl hydrolase 9B8	2
AT3G05950	AT3G05950	RmlC-like cupins superfamily protein	2
AT4G31940	CYP82C4	cytochrome P450, family 82, subfamily C, polypeptide 4	2
AT4G10510	AT4G10510	Subtilase family protein	2
AT5G48570	AT5G48570	FKBP-type peptidyl-prolyl cis-trans isomerase family protein	2
AT1G37130	NIA2	nitrate reductase 2	2
AT2G38790	AT2G38790	hypothetical protein	2
AT3G61930	AT3G61930	hypothetical protein	2
AT1G73120	AT1G73120	F-box/RNI superfamily protein	2
AT2G47200	AT2G47200	hypothetical protein	2
AT1G80340	GA3OX2	gibberellin 3-oxidase 2	2
AT1G49960	AT1G49960	Xanthine/uracil permease family protein	2
AT1G61080	AT1G61080	Hydroxyproline-rich glycoprotein family protein	2
AT4G34131	UGT73B3	UDP-glucosyl transferase 73B3	2
AT3G55090	ABCG16	ABC-2 type transporter family protein	2
AT5G11930	AT5G11930	Thioredoxin superfamily protein	2
AT5G13580	ABCG6	ABC-2 type transporter family protein	2
AT5G44550	AT5G44550	Uncharacterized protein family (UPF0497)	2
AT5G45070	PP2-A8	phloem protein 2-A8	2
AT5G54700	AT5G54700	Ankyrin repeat family protein	2
AT5G58780	cPT5	Undecaprenyl pyrophosphate synthetase family protein	2
AT5G61820	AT5G61820	stress up-regulated Nod 19 protein	2
AT3G47340	ASN1	glutamine-dependent asparagine synthase 1	2
AT1G08090	NRT2:1	nitrate transporter 2:1	2
AT5G14650	AT5G14650	Pectin lyase-like superfamily protein	2
AT3G22120	CWLP	cell wall-plasma membrane linker protein	2
AT4G10270	AT4G10270	Wound-responsive family protein	2
AT2G48080	AT2G48080	oxidoreductase, 2OG-Fe(II) oxygenase family protein	2
AT4G21760	BGLU47	beta-glucosidase 47	2
AT4G33020	ZIP9	ZIP metal ion transporter family	2
AT1G02520	ABCB11	P-glycoprotein 11	2
AT3G56620	UMAMIT10	nodulin MtN21 /EamA-like transporter family protein	2
AT5G37690	AT5G37690	SGNH hydrolase-type esterase superfamily protein	2
AT4G16370	OPT3	oligopeptide transporter	2
AT3G06390	AT3G06390	Uncharacterized protein family (UPF0497)	2
AT5G08250	AT5G08250	Cytochrome P450 superfamily protein	2
AT5G58910	LAC16	laccase 16	2
AT3G56730	AT3G56730	Putative endonuclease or glycosyl hydrolase	2
AT1G56010	NAC1	NAC domain containing protein 1	2
AT2G34660	ABCC2	multidrug resistance-associated protein 2	2
AT2G47000	ABCB4	ATP binding cassette subfamily B4	2
AT2G41380	AT2G41380	S-adenosyl-L-methionine-dependent methyltransferases superfamily protein	2
AT1G55850	CSLE1	cellulose synthase like E1	2
AT5G47240	NUDT8	nudix hydrolase homolog 8	2
AT4G30110	HMA2	heavy metal atpase 2	2
AT5G57530	XTH12	xyloglucan endotransglucosylase/hydrolase 12	2
AT4G04840	MSRB6	methionine sulfoxide reductase B6	2
AT3G59930	AT3G59930	defensin-like protein	2
AT1G10070	BCAT-2	branched-chain amino acid transaminase 2	2
AT3G26740	CCL	CCR-like protein	2
AT5G47450	TIP2;3	tonoplast intrinsic protein 2;3	2
AT5G57560	TCH4	Xyloglucan endotransglucosylase/hydrolase family protein	2
AT1G43800	FTM1	Plant stearoyl-acyl-carrier-protein desaturase family protein	2
AT5G19970	AT5G19970	GRAS family transcription factor family protein	2
AT1G54300	AT1G54300	hypothetical protein	2
AT4G11210	AT4G11210	Disease resistance-responsive (dirigent-like protein) family protein	2
AT2G29440	GSTU6	glutathione S-transferase tau 6	2
AT1G60740	AT1G60740	Thioredoxin superfamily protein	2
AT2G36570	AT2G36570	Leucine-rich repeat protein kinase family protein	2
AT4G32950	AT4G32950	Protein phosphatase 2C family protein	2
AT2G31380	STH	salt tolerance homologue	2
AT3G51600	LTP5	lipid transfer protein 5	2
AT5G62420	AT5G62420	NAD(P)-linked oxidoreductase superfamily protein	2
AT3G49960	AT3G49960	Peroxidase superfamily protein	2
AT5G63790	NAC102	NAC domain containing protein 102	2
AT5G49350	AT5G49350	Glycine-rich protein family	2
AT2G19800	MIOX2	myo-inositol oxygenase 2	2
AT3G14280	AT3G14280	LL-diaminopimelate aminotransferase	2
AT2G41810	AT2G41810	imidazolonepropionase (Protein of unknown function, DUF642)	2
AT5G41080	GDPD2	PLC-like phosphodiesterases superfamily protein	2
AT5G56100	AT5G56100	glycine-rich protein / oleosin	2
AT3G30775	ERD5	Methylenetetrahydrofolate reductase family protein	2
AT5G18670	BMY3	beta-amylase 3	2
AT1G30820	AT1G30820	CTP synthase family protein	2
AT1G59500	GH3.4	Auxin-responsive GH3 family protein	2
AT4G27450	AT4G27450	aluminum induced protein with YGL and LRDR motifs	2
AT2G18700	TPS11	trehalose phosphatase/synthase 11	2
AT2G13360	AGT	alanine:glyoxylate aminotransferase	2
AT1G52240	ROPGEF11	rop guanine nucleotide exchange factor-like protein	2
AT4G12470	AZI1	azelaic acid induced 1	2
AT4G37610	BT5	BTB and TAZ domain protein 5	2
AT5G35190	EXT13	proline-rich extensin-like family protein	2
AT1G71030	MYBL2	MYB-like 2	2
AT3G56400	WRKY70	WRKY DNA-binding protein 70	2
AT2G02710	PLPB	PAS/LOV protein B	2
AT2G01610	AT2G01610	Plant invertase/pectin methylesterase inhibitor superfamily protein	2
AT1G10340	AT1G10340	Ankyrin repeat family protein	2
AT1G02640	BXL2	beta-xylosidase 2	2
AT3G10020	AT3G10020	plant/protein	2
AT5G61440	ACHT5	atypical CYS HIS rich thioredoxin 5	2
AT2G25510	AT2G25510	transmembrane protein	2
AT1G61740	AT1G61740	Sulfite exporter TauE/SafE family protein	2
AT1G78290	SNRK2-8	Protein kinase superfamily protein	2
AT4G18340	AT4G18340	Glycosyl hydrolase superfamily protein	2
AT4G19680	IRT2	iron regulated transporter 2	2
AT4G38970	FBA2	fructose-bisphosphate aldolase 2	2
AT3G57520	SIP2	seed imbibition 2	2
AT5G62360	AT5G62360	Plant invertase/pectin methylesterase inhibitor superfamily protein	2
AT2G38400	AGT3	alanine:glyoxylate aminotransferase 3	2
AT2G15890	MEE14	maternal effect embryo arrest 14	2
AT1G67910	AT1G67910	hypothetical protein	2
AT3G29240	AT3G29240	PPR containing protein (DUF179)	2
AT4G18510	CLE2	CLAVATA3/ESR-related 2	2
AT4G30140	CDEF1	GDSL-like Lipase/Acylhydrolase superfamily protein	2
AT3G49790	AT3G49790	Carbohydrate-binding protein	2
AT3G59940	AT3G59940	Galactose oxidase/kelch repeat superfamily protein	2
AT5G18170	GDH1	glutamate dehydrogenase 1	2
AT5G44130	FLA13	FASCICLIN-like arabinogalactan protein 13 precursor	2
AT5G53980	HB52	homeobox protein 52	2
AT2G43890	AT2G43890	Pectin lyase-like superfamily protein	2
AT3G16240	DELTA-TIP	delta tonoplast integral protein	2
AT5G37260	RVE2	Homeodomain-like superfamily protein	2
AT5G04150	BHLH101	basic helix-loop-helix (bHLH) DNA-binding superfamily protein	2
AT1G12010	AT1G12010	2-oxoglutarate (2OG) and Fe(II)-dependent oxygenase superfamily protein	2
AT2G16060	HB1	hemoglobin 1	2
AT1G13080	CYP71B2	cytochrome P450, family 71, subfamily B, polypeptide 2	2
AT1G14185	AT1G14185	Glucose-methanol-choline (GMC) oxidoreductase family protein	2
AT1G67865	AT1G67865	hypothetical protein	2
AT1G76410	ATL8	RING/U-box superfamily protein	2
AT1G63180	UGE3	UDP-D-glucose/UDP-D-galactose 4-epimerase 3	2
AT3G25190	AT3G25190	Vacuolar iron transporter (VIT) family protein	2
AT3G59480	AT3G59480	pfkB-like carbohydrate kinase family protein	2
AT3G60420	AT3G60420	phosphoglycerate mutase family protein	2
AT5G44400	AT5G44400	FAD-binding Berberine family protein	2
AT5G56870	BGAL4	beta-galactosidase 4	2
AT1G22890	AT1G22890	transmembrane protein	2
AT1G22500	ATL15	RING/U-box superfamily protein	2
AT1G49200	AT1G49200	RING/U-box superfamily protein	2
AT1G52820	AT1G52820	2-oxoglutarate (2OG) and Fe(II)-dependent oxygenase superfamily protein	2
AT3G01680	SEOR1	sieve element occlusion amino-terminus protein	2
AT4G19690	IRT1	iron-regulated transporter 1	2
AT3G46900	COPT2	copper transporter 2	2
AT5G26200	AT5G26200	Mitochondrial substrate carrier family protein	2
AT5G09440	EXL4	EXORDIUM like 4	2
AT5G17300	RVE1	Homeodomain-like superfamily protein	2
AT2G39040	AT2G39040	Peroxidase superfamily protein	2
AT2G02120	PDF2.1	Scorpion toxin-like knottin superfamily protein	2
AT1G16170	AT1G16170	ephrin-A3 protein	2
AT1G68440	AT1G68440	transmembrane protein	2
AT3G01670	SEOa	sieve element occlusion protein	2
AT4G34240	ALDH3I1	aldehyde dehydrogenase 3I1	2
AT5G02160	AT5G02160	transmembrane protein	2
AT5G50200	WR3	nitrate transmembrane transporter	2
AT5G64240	MC3	metacaspase 3	2
AT5G15960	KIN1	stress-responsive protein (KIN1) / stress-induced protein (KIN1)	2
AT5G11070	AT5G11070	hypothetical protein	2
AT1G52050	AT1G52050	Mannose-binding lectin superfamily protein	2
AT1G03600	PSB27	photosystem II family protein	2
AT1G11080	scpl31	serine carboxypeptidase-like 31	2
AT3G20790	AT3G20790	NAD(P)-binding Rossmann-fold superfamily protein	2
AT4G37550	AT4G37550	Acetamidase/Formamidase family protein	2
AT3G62960	AT3G62960	Thioredoxin superfamily protein	2
AT1G23160	AT1G23160	Auxin-responsive GH3 family protein	2
AT1G65570	AT1G65570	Pectin lyase-like superfamily protein	2
AT3G04320	AT3G04320	Kunitz family trypsin and protease inhibitor protein	2
AT5G10210	AT5G10210	nitric oxide synthase-interacting protein	2
AT5G47560	TDT	tonoplast dicarboxylate transporter	2
AT2G23170	GH3.3	Auxin-responsive GH3 family protein	2
AT3G08770	LTP6	lipid transfer protein 6	2
AT3G12700	NANA	Eukaryotic aspartyl protease family protein	2
AT5G04770	CAT6	cationic amino acid transporter 6	2
AT5G16030	AT5G16030	mental retardation GTPase activating protein	2
AT2G45220	AT2G45220	Plant invertase/pectin methylesterase inhibitor superfamily	2
AT1G68590	PSRP3/1	Ribosomal protein PSRP-3/Ycf65	2
AT2G46670	AT2G46670	CCT motif family protein	1
AT4G36010	AT4G36010	Pathogenesis-related thaumatin superfamily protein	1
AT5G51440	AT5G51440	HSP20-like chaperones superfamily protein	1
AT2G43500	AT2G43500	Plant regulator RWP-RK family protein	1
AT2G29480	GSTU2	glutathione S-transferase tau 2	1
AT1G76470	AT1G76470	NAD(P)-binding Rossmann-fold superfamily protein	1
AT5G16980	AT5G16980	Zinc-binding dehydrogenase family protein	1
AT4G36880	CP1	cysteine proteinase1	1
AT4G14690	ELIP2	Chlorophyll A-B binding family protein	1
AT1G60750	AT1G60750	NAD(P)-linked oxidoreductase superfamily protein	1
AT2G30140	UGT87A2	UDP-Glycosyltransferase superfamily protein	1
AT2G40250	AT2G40250	SGNH hydrolase-type esterase superfamily protein	1
AT4G37370	CYP81D8	cytochrome P450, family 81, subfamily D, polypeptide 8	1
AT4G27654	AT4G27654	transmembrane protein	1
AT3G48920	MYB45	myb domain protein 45	1
AT2G21640	AT2G21640	marker for oxidative stress response protein	1
AT1G65690	AT1G65690	Late embryogenesis abundant (LEA) hydroxyproline-rich glycoprotein family	1
AT1G17060	CYP72C1	cytochrome p450 72c1	1
AT1G68690	PERK9	Protein kinase superfamily protein	1
AT2G03760	SOT12	sulfotransferase 12	1
AT5G52640	HSP90.1	heat shock-like protein	1
AT1G33110	AT1G33110	MATE efflux family protein	1
AT1G69930	GSTU11	glutathione S-transferase TAU 11	1
AT1G43910	AT1G43910	P-loop containing nucleoside triphosphate hydrolases superfamily protein	1
AT3G21680	AT3G21680	hypothetical protein	1
AT3G21890	BBX31	B-box type zinc finger family protein	1
AT4G22610	AT4G22610	Bifunctional inhibitor/lipid-transfer protein/seed storage 2S albumin superfamily protein	1
AT4G30280	XTH18	xyloglucan endotransglucosylase/hydrolase 18	1
AT5G13750	ZIFL1	zinc induced facilitator-like 1	1
AT5G42650	AOS	allene oxide synthase	1
AT5G44920	AT5G44920	Toll-Interleukin-Resistance (TIR) domain family protein	1
AT5G59510	RTFL5	ROTUNDIFOLIA like 5	1
AT4G27652	AT4G27652	hypothetical protein	1
AT5G17350	AT5G17350	hypothetical protein	1
AT3G56980	bHLH39	basic helix-loop-helix (bHLH) DNA-binding superfamily protein	1
AT2G46130	WRKY43	WRKY DNA-binding protein 43	1
AT1G32870	NAC13	NAC domain protein 13	1
AT2G39435	TRM18	Phosphatidylinositol N-acetyglucosaminlytransferase subunit P-like protein	1
AT2G46740	GulLO5	D-arabinono-1,4-lactone oxidase family protein	1
AT2G01150	RHA2B	RING-H2 finger protein 2B	1
AT2G22590	AT2G22590	UDP-Glycosyltransferase superfamily protein	1
AT2G17650	AT2G17650	AMP-dependent synthetase and ligase family protein	1
AT1G61930	AT1G61930	senescence regulator (Protein of unknown function, DUF584)	1
AT1G74590	GSTU10	glutathione S-transferase TAU 10	1
AT3G05390	AT3G05390	S-adenosyl-L-methionine-dependent methyltransferase	1
AT3G21560	UGT84A2	UDP-Glycosyltransferase superfamily protein	1
AT3G17790	PAP17	purple acid phosphatase 17	1
AT3G19010	AT3G19010	2-oxoglutarate (2OG) and Fe(II)-dependent oxygenase superfamily protein	1
AT1G36640	AT1G36640	transmembrane protein	1
AT1G35910	TPPD	Haloacid dehalogenase-like hydrolase (HAD) superfamily protein	1
AT1G18100	E12A11	PEBP (phosphatidylethanolamine-binding protein) family protein	1
AT4G09110	AT4G09110	RING/U-box superfamily protein	1
AT3G59140	ABCC10	multidrug resistance-associated protein 14	1
AT5G10170	MIPS3	myo-inositol-1-phosphate synthase 3	1
AT5G51460	ATTPPA	Haloacid dehalogenase-like hydrolase (HAD) superfamily protein	1
AT5G66780	AT5G66780	late embryogenesis abundant protein	1
AT5G20790	AT5G20790	transmembrane protein	1
AT1G73540	NUDT21	nudix hydrolase homolog 21	1
AT1G05575	AT1G05575	transmembrane protein	1
AT5G25250	FLOT1	SPFH/Band 7/PHB domain-containing membrane-associated protein family	1
AT5G39670	AT5G39670	Calcium-binding EF-hand family protein	1
AT5G38930	AT5G38930	RmlC-like cupins superfamily protein	1
AT5G40590	AT5G40590	Cysteine/Histidine-rich C1 domain family protein	1
AT4G28530	NAC074	NAC domain containing protein 74	1
AT1G72830	NF-YA3	nuclear factor Y, subunit A3	1
AT5G61420	MYB28	myb domain protein 28	1
AT2G37870	AT2G37870	Bifunctional inhibitor/lipid-transfer protein/seed storage 2S albumin superfamily protein	1
AT2G37330	ALS3	aluminum sensitive 3	1
AT2G32190	AT2G32190	cysteine-rich/transmembrane domain A-like protein	1
AT1G23710	AT1G23710	hypothetical protein (DUF1645)	1
AT1G24575	AT1G24575	DEAD-box ATP-dependent RNA helicase-like protein	1
AT1G60730	AT1G60730	NAD(P)-linked oxidoreductase superfamily protein	1
AT2G17280	AT2G17280	Phosphoglycerate mutase family protein	1
AT1G05340	AT1G05340	cysteine-rich TM module stress tolerance protein	1
AT1G79320	MC6	metacaspase 6	1
AT1G33090	AT1G33090	MATE efflux family protein	1
AT1G19020	AT1G19020	CDP-diacylglycerol-glycerol-3-phosphate 3-phosphatidyltransferase	1
AT3G21230	4CL5	4-coumarate:CoA ligase 5	1
AT1G50720	AT1G50720	Stigma-specific Stig1 family protein	1
AT3G19000	AT3G19000	2-oxoglutarate (2OG) and Fe(II)-dependent oxygenase superfamily protein	1
AT1G66690	AT1G66690	S-adenosyl-L-methionine-dependent methyltransferases superfamily protein	1
AT4G03400	DFL2	Auxin-responsive GH3 family protein	1
AT4G23190	CRK11	cysteine-rich RLK (RECEPTOR-like protein kinase) 11	1
AT4G28460	AT4G28460	transmembrane protein	1
AT4G33950	OST1	Protein kinase superfamily protein	1
AT4G37290	AT4G37290	transmembrane protein	1
AT3G56290	AT3G56290	potassium transporter	1
AT5G24090	CHIA	chitinase A	1
AT5G40510	AT5G40510	Sucrase/ferredoxin-like family protein	1
AT5G47060	AT5G47060	hypothetical protein (DUF581)	1
AT5G54040	AT5G54040	Cysteine/Histidine-rich C1 domain family protein	1
AT5G58770	cPT4	Undecaprenyl pyrophosphate synthetase family protein	1
AT5G59540	AT5G59540	2-oxoglutarate (2OG) and Fe(II)-dependent oxygenase superfamily protein	1
AT5G64170	AT5G64170	dentin sialophosphoprotein-like protein	1
AT5G66815	AT5G66815	transmembrane protein	1
AT5G66690	UGT72E2	UDP-Glycosyltransferase superfamily protein	1
AT1G51840	AT1G51840	kinase-like protein	1
AT4G14580	CIPK4	CBL-interacting protein kinase 4	1
AT4G15480	UGT84A1	UDP-Glycosyltransferase superfamily protein	1
AT4G16190	AT4G16190	Papain family cysteine protease	1
AT2G26480	UGT76D1	UDP-glucosyl transferase 76D1	1
AT1G80840	WRKY40	WRKY DNA-binding protein 40	1
AT1G19250	FMO1	flavin-dependent monooxygenase 1	1
AT3G53820	AT3G53820	C2H2 and C2HC zinc fingers superfamily protein	1
AT4G31970	CYP82C2	cytochrome P450, family 82, subfamily C, polypeptide 2	1
AT3G55840	AT3G55840	Hs1pro-1 protein	1
AT1G26240	AT1G26240	Proline-rich extensin-like family protein	1
AT2G29620	AT2G29620	dentin sialophosphoprotein	1
AT3G07350	AT3G07350	sulfate/thiosulfate import ATP-binding protein, putative (DUF506)	1
AT3G15353	MT3	metallothionein 3	1
AT2G18670	AT2G18670	RING/U-box superfamily protein	1
AT1G19050	ARR7	response regulator 7	1
AT3G26830	PAD3	Cytochrome P450 superfamily protein	1
AT2G14440	AT2G14440	Leucine-rich repeat protein kinase family protein	1
AT2G23910	AT2G23910	NAD(P)-binding Rossmann-fold superfamily protein	1
AT2G29500	AT2G29500	HSP20-like chaperones superfamily protein	1
AT2G21560	AT2G21560	nucleolar-like protein	1
AT1G11700	AT1G11700	senescence regulator (Protein of unknown function, DUF584)	1
AT1G53885	AT1G53885	linoleate 9S-lipoxygenase-4 protein, putative (DUF581)	1
AT1G28480	GRX480	Thioredoxin superfamily protein	1
AT1G26770	EXPA10	expansin A10	1
AT1G05880	ARI12	RING/U-box superfamily protein	1
AT1G08430	ALMT1	aluminum-activated malate transporter 1	1
AT3G14940	PPC3	phosphoenolpyruvate carboxylase 3	1
AT1G66500	AT1G66500	Pre-mRNA cleavage complex II	1
AT1G19180	JAZ1	jasmonate-zim-domain protein 1	1
AT4G12400	Hop3	stress-inducible protein	1
AT4G13420	HAK5	high affinity K transporter 5	1
AT3G50930	BCS1	cytochrome BC1 synthesi	1
AT5G06740	AT5G06740	Concanavalin A-like lectin protein kinase family protein	1
AT5G62520	SRO5	similar to RCD one 5	1
AT5G62920	ARR6	response regulator 6	1
AT5G25460	DGR2	transmembrane protein, putative (Protein of unknown function, DUF642)	1
AT1G67810	SUFE2	sulfur E2	1
AT2G38340	DREB19	Integrase-type DNA-binding superfamily protein	1
AT1G79180	MYB63	myb domain protein 63	1
AT2G31230	ERF15	ethylene-responsive element binding factor 15	1
AT1G54160	NF-YA5	nuclear factor Y, subunit A5	1
AT1G49720	ABF1	abscisic acid responsive element-binding factor 1	1
AT1G28470	NAC010	NAC domain containing protein 10	1
AT1G74650	MYB31	myb domain protein 31	1
AT1G66390	MYB90	myb domain protein 90	1
AT3G53600	AT3G53600	C2H2-type zinc finger family protein	1
AT3G61630	CRF6	cytokinin response factor 6	1
AT3G61890	HB-12	homeobox 12	1
AT5G18270	ANAC087	NAC domain containing protein 87	1
AT5G41410	BEL1	POX (plant homeobox) family protein	1
AT4G36920	AP2	Integrase-type DNA-binding superfamily protein	1
AT1G56650	PAP1	production of anthocyanin pigment 1	1
AT2G30670	AT2G30670	NAD(P)-binding Rossmann-fold superfamily protein	1
AT2G30550	AT2G30550	alpha/beta-Hydrolases superfamily protein	1
AT2G37710	RLK	receptor lectin kinase	1
AT2G34500	CYP710A1	cytochrome P450, family 710, subfamily A, polypeptide 1	1
AT2G29670	AT2G29670	Tetratricopeptide repeat (TPR)-like superfamily protein	1
AT2G23830	AT2G23830	PapD-like superfamily protein	1
AT2G29150	AT2G29150	NAD(P)-binding Rossmann-fold superfamily protein	1
AT2G29220	AT2G29220	Concanavalin A-like lectin protein kinase family protein	1
AT2G29250	AT2G29250	Concanavalin A-like lectin protein kinase family protein	1
AT2G02300	PP2-B5	phloem protein 2-B5	1
AT2G37440	AT2G37440	DNAse I-like superfamily protein	1
AT2G35770	scpl28	serine carboxypeptidase-like 28	1
AT2G18050	HIS1-3	histone H1-3	1
AT2G15490	UGT73B4	UDP-glycosyltransferase 73B4	1
AT2G15480	UGT73B5	UDP-glucosyl transferase 73B5	1
AT2G15970	COR413-PM1	cold regulated 413 plasma membrane 1	1
AT2G46600	AT2G46600	Calcium-binding EF-hand family protein	1
AT2G20800	NDB4	NAD(P)H dehydrogenase B4	1
AT2G20990	SYTA	synaptotagmin A	1
AT1G26970	AT1G26970	Protein kinase superfamily protein	1
AT1G77280	AT1G77280	kinase with adenine nucleotide alpha hydrolases-like domain-containing protein	1
AT1G10370	ERD9	Glutathione S-transferase family protein	1
AT1G09180	SARA1A	secretion-associated RAS super family 1	1
AT1G60450	GolS7	galactinol synthase 7	1
AT2G36020	HVA22J	HVA22-like protein J	1
AT2G36440	AT2G36440	hypothetical protein	1
AT2G40330	PYL6	PYR1-like 6	1
AT2G17220	Kin3	Protein kinase superfamily protein	1
AT2G24710	GLR2.3	glutamate receptor 2.3	1
AT1G64710	AT1G64710	GroES-like zinc-binding alcohol dehydrogenase family protein	1
AT1G06460	ACD32.1	alpha-crystallin domain 32.1	1
AT1G11190	BFN1	bifunctional nuclease i	1
AT1G64110	DAA1	P-loop containing nucleoside triphosphate hydrolases superfamily protein	1
AT1G70880	AT1G70880	Polyketide cyclase/dehydrase and lipid transport superfamily protein	1
AT1G53820	AT1G53820	RING/U-box superfamily protein	1
AT1G63560			1
AT1G53640	AT1G53640	transmembrane protein	1
AT1G49000	AT1G49000	transmembrane protein	1
AT2G43570	CHI	chitinase	1
AT1G68360	AT1G68360	C2H2 and C2HC zinc fingers superfamily protein	1
AT1G69790	AT1G69790	Protein kinase superfamily protein	1
AT1G72540	AT1G72540	Protein kinase superfamily protein	1
AT1G18970	GLP4	germin-like protein 4	1
AT1G44030	AT1G44030	Cysteine/Histidine-rich C1 domain family protein	1
AT1G01500	AT1G01500	Erythronate-4-phosphate dehydrogenase family protein	1
AT1G13310	AT1G13310	Endosomal targeting BRO1-like domain-containing protein	1
AT3G11690	AT3G11690	hypothetical protein	1
AT3G04720	PR4	pathogenesis-related 4	1
AT3G29110	AT3G29110	Terpenoid cyclases/Protein prenyltransferases superfamily protein	1
AT3G21600	AT3G21600	Senescence/dehydration-associated protein-like protein	1
AT1G63590	AT1G63590	Receptor-like protein kinase-related family protein	1
AT1G63580	AT1G63580	Receptor-like protein kinase-related family protein	1
AT2G42140	AT2G42140	VQ motif-containing protein	1
AT3G24290	AMT1;5	ammonium transporter 1;5	1
AT3G13720	PRA8	PRA1 (Prenylated rab acceptor) family protein	1
AT1G35850	PUM17	pumilio 17	1
AT3G12580	HSP70	heat shock protein 70	1
AT4G02190	AT4G02190	Cysteine/Histidine-rich C1 domain family protein	1
AT4G02940	AT4G02940	oxidoreductase, 2OG-Fe(II) oxygenase family protein	1
AT4G05020	NDB2	NAD(P)H dehydrogenase B2	1
AT4G10540	AT4G10540	Subtilase family protein	1
AT4G10520	AT4G10520	Subtilase family protein	1
AT4G11290	AT4G11290	Peroxidase superfamily protein	1
AT4G11170	AT4G11170	Disease resistance protein (TIR-NBS-LRR class) family	1
AT4G19810	ChiC	Glycosyl hydrolase family protein with chitinase insertion domain-containing protein	1
AT4G23990	CSLG3	cellulose synthase like G3	1
AT4G27830	BGLU10	beta glucosidase 10	1
AT4G33710	AT4G33710	CAP (Cysteine-rich secretory proteins, Antigen 5, and Pathogenesis-related 1 protein) superfamily protein	1
AT3G44450	AT3G44450	hypothetical protein	1
AT3G46490	AT3G46490	2-oxoglutarate (2OG) and Fe(II)-dependent oxygenase superfamily protein	1
AT3G50160	AT3G50160	transmembrane protein, putative (DUF247)	1
AT3G51560	AT3G51560	Disease resistance protein (TIR-NBS-LRR class) family	1
AT3G51750	AT3G51750	hypothetical protein	1
AT3G53590	AT3G53590	LRR receptor-like Serine/Threonine-kinase	1
AT3G55790	AT3G55790	transmembrane protein	1
AT3G60470	AT3G60470	transmembrane protein, putative (DUF247)	1
AT3G61400	AT3G61400	2-oxoglutarate (2OG) and Fe(II)-dependent oxygenase superfamily protein	1
AT5G02810	PRR7	pseudo-response regulator 7	1
AT5G06320	NHL3	NDR1/HIN1-like 3	1
AT5G11570	AT5G11570	Major facilitator superfamily protein	1
AT5G18350	AT5G18350	Disease resistance protein (TIR-NBS-LRR class) family	1
AT5G22460	AT5G22460	alpha/beta-Hydrolases superfamily protein	1
AT5G24120	SIGE	sigma factor E	1
AT5G24470	PRR5	two-component response regulator-like protein	1
AT5G40010	AATP1	AAA-ATPase 1	1
AT5G40500	AT5G40500	hypothetical protein	1
AT5G41810	AT5G41810	Avr9/Cf-9 rapidly elicited protein	1
AT5G48175	AT5G48175	transmembrane protein	1
AT5G49750	AT5G49750	Leucine-rich repeat (LRR) family protein	1
AT5G51830	AT5G51830	pfkB-like carbohydrate kinase family protein	1
AT5G52350	EXO70A3	exocyst subunit exo70 family protein A3	1
AT5G61010	EXO70E2	exocyst subunit exo70 family protein E2	1
AT5G64000	SAL2	Inositol monophosphatase family protein	1
AT5G65300	AT5G65300	hypothetical protein	1
AT5G17050	UGT78D2	UDP-glucosyl transferase 78D2	1
AT1G51830	AT1G51830	Leucine-rich repeat protein kinase family protein	1
AT3G44840	AT3G44840	S-adenosyl-L-methionine-dependent methyltransferases superfamily protein	1
AT5G19410	ABCG23	ABC-2 type transporter family protein	1
AT5G19460	NUDT20	nudix hydrolase homolog 20	1
AT1G44130	AT1G44130	Eukaryotic aspartyl protease family protein	1
AT1G73480	AT1G73480	alpha/beta-Hydrolases superfamily protein	1
AT4G17030	EXLB1	expansin-like B1	1
AT4G16260	AT4G16260	Glycosyl hydrolase superfamily protein	1
AT5G12340	AT5G12340	DUF4228 domain protein	1
AT1G26380	AT1G26380	FAD-binding Berberine family protein	1
AT4G24570	37591	dicarboxylate carrier 2	1
AT5G27420	CNI1	carbon/nitrogen insensitive 1	1
AT4G38470	STY46	ACT-like protein tyrosine kinase family protein	1
AT4G29780	AT4G29780	nuclease	1
AT2G26530	AR781	AR781, pheromone receptor-like protein (DUF1645)	1
AT1G74770	AT1G74770	zinc ion binding protein	1
AT1G32920	AT1G32920	hypothetical protein	1
AT5G39110	AT5G39110	RmlC-like cupins superfamily protein	1
AT2G39510	UMAMIT14	nodulin MtN21 /EamA-like transporter family protein	1
AT1G11450	UMAMIT27	nodulin MtN21 /EamA-like transporter family protein	1
AT1G21100	IGMT1	O-methyltransferase family protein	1
AT1G74310	HSP101	heat shock protein 101	1
AT3G04640	AT3G04640	glycine-rich protein	1
AT3G48100	RR5	response regulator 5	1
AT5G57220	CYP81F2	cytochrome P450, family 81, subfamily F, polypeptide 2	1
AT2G17040	NAC036	NAC domain containing protein 36	1
AT3G23250	MYB15	myb domain protein 15	1
AT5G52510	SCL8	SCARECROW-like 8	1
AT2G07739	AT2G07739	Ycf1 protein	1
AT2G14460	AT2G14460	hypothetical protein	1
AT1G72900	AT1G72900	Toll-Interleukin-Resistance (TIR) domain-containing protein	1
AT1G73805	SARD1	Calmodulin binding protein-like protein	1
AT3G28345	ABCB15	ABC transporter family protein	1
AT1G33840	AT1G33840	LURP-one-like protein (DUF567)	1
AT4G22690	CYP706A1	cytochrome P450, family 706, subfamily A, polypeptide 1	1
AT4G36220	FAH1	ferulic acid 5-hydroxylase 1	1
AT3G47480	AT3G47480	Calcium-binding EF-hand family protein	1
AT5G65280	GCL1	GCR2-like 1	1
AT1G57630	AT1G57630	Toll-Interleukin-Resistance (TIR) domain family protein	1
AT4G37060	PLP5	PATATIN-like protein 5	1
AT1G77950	AGL67	AGAMOUS-like 67	1
AT3G01080	WRKY58	WRKY DNA-binding protein 58	1
AT3G24310	MYB305	myb domain protein 305	1
AT4G38620	MYB4	myb domain protein 4	1
AT5G07680	NAC080	NAC domain containing protein 80	1
AT5G10970	AT5G10970	C2H2 and C2HC zinc fingers superfamily protein	1
AT5G13330	Rap2.6L	related to AP2 6l	1
AT5G57150	AT5G57150	basic helix-loop-helix (bHLH) DNA-binding superfamily protein	1
AT5G59450	AT5G59450	GRAS family transcription factor	1
AT4G37180	AT4G37180	Homeodomain-like superfamily protein	1
AT2G47460	MYB12	myb domain protein 12	1
AT2G43910	HOL1	HARMLESS TO OZONE LAYER 1	1
AT2G38490	CIPK22	CBL-interacting Serine/Threonine-kinase	1
AT2G34340	AT2G34340	senescence regulator (Protein of unknown function, DUF584)	1
AT2G16890	AT2G16890	UDP-Glycosyltransferase superfamily protein	1
AT2G42490	AT2G42490	Copper amine oxidase family protein	1
AT2G35730	AT2G35730	Heavy metal transport/detoxification superfamily protein	1
AT2G20142	AT2G20142	Toll-Interleukin-Resistance (TIR) domain family protein	1
AT2G18210	AT2G18210	hypothetical protein	1
AT2G02000	GAD3	glutamate decarboxylase 3	1
AT1G61480	AT1G61480	S-locus lectin protein kinase family protein	1
AT1G69970	CLE26	CLAVATA3/ESR-RELATED 26	1
AT1G04220	KCS2	3-ketoacyl-CoA synthase 2	1
AT2G22510	AT2G22510	hydroxyproline-rich glycoprotein family protein	1
AT2G22000	PROPEP6	elicitor peptide 6 precursor	1
AT2G46340	SPA1	SPA (suppressor of phyA-105) protein family	1
AT2G28720	AT2G28720	Histone superfamily protein	1
AT2G24762	GDU4	glutamine dumper 4	1
AT1G53990	GLIP3	GDSL-motif lipase 3	1
AT2G18170	MPK7	MAP kinase 7	1
AT1G72920	AT1G72920	Toll-Interleukin-Resistance (TIR) domain family protein	1
AT1G65060	4CL3	4-coumarate:CoA ligase 3	1
AT1G30530	UGT78D1	UDP-glucosyl transferase 78D1	1
AT1G79710	AT1G79710	Major facilitator superfamily protein	1
AT1G32900	GBSS1	UDP-Glycosyltransferase superfamily protein	1
AT1G75388			1
AT1G07460	AT1G07460	Concanavalin A-like lectin family protein	1
AT1G55920	SERAT2;1	serine acetyltransferase 2;1	1
AT2G43390	AT2G43390	hypothetical protein	1
AT1G71140	AT1G71140	MATE efflux family protein	1
AT1G21230	WAK5	wall associated kinase 5	1
AT3G05360	RLP30	receptor like protein 30	1
AT3G07600	AT3G07600	Heavy metal transport/detoxification superfamily protein	1
AT3G09350	Fes1A	Fes1A	1
AT3G10520	HB2	hemoglobin 2	1
AT3G09520	EXO70H4	exocyst subunit exo70 family protein H4	1
AT3G25250	AGC2-1	AGC (cAMP-dependent, cGMP-dependent and protein kinase C) kinase family protein	1
AT3G21520	DMP1	transmembrane protein, putative (DUF679 domain membrane protein 1)	1
AT3G26460	AT3G26460	Polyketide cyclase/dehydrase and lipid transport superfamily protein	1
AT3G28850	AT3G28850	Glutaredoxin family protein	1
AT1G13740	AFP2	ABI five binding protein 2	1
AT4G01070	GT72B1	UDP-Glycosyltransferase superfamily protein	1
AT4G02280	SUS3	sucrose synthase 3	1
AT4G19770	AT4G19770	Glycosyl hydrolase family protein with chitinase insertion domain-containing protein	1
AT4G24380	AT4G24380	dihydrofolate reductase	1
AT4G26790	AT4G26790	GDSL-like Lipase/Acylhydrolase superfamily protein	1
AT4G37320	CYP81D5	cytochrome P450, family 81, subfamily D, polypeptide 5	1
AT4G37470	KAI2	alpha/beta-Hydrolases superfamily protein	1
AT4G39980	DHS1	3-deoxy-D-arabino-heptulosonate 7-phosphate synthase 1	1
AT3G45140	LOX2	lipoxygenase 2	1
AT3G45330	AT3G45330	Concanavalin A-like lectin protein kinase family protein	1
AT3G46230	HSP17.4	heat shock protein 17.4	1
AT3G46710	AT3G46710	NB-ARC domain-containing disease resistance protein	1
AT3G50300	AT3G50300	HXXXD-type acyl-transferase family protein	1
AT3G57450	AT3G57450	hypothetical protein	1
AT3G58060	AT3G58060	Cation efflux family protein	1
AT5G01840	OFP1	ovate family protein 1	1
AT5G07130	LAC13	laccase 13	1
AT5G10520	RBK1	ROP binding protein kinases 1	1
AT5G11290	AT5G11290	transmembrane protein, putative (DUF247)	1
AT5G12880	AT5G12880	proline-rich family protein	1
AT5G13900	AT5G13900	Bifunctional inhibitor/lipid-transfer protein/seed storage 2S albumin superfamily protein	1
AT5G35735	AT5G35735	Auxin-responsive family protein	1
AT5G36150	PEN3	putative pentacyclic triterpene synthase 3	1
AT5G41040	RWP1	HXXXD-type acyl-transferase family protein	1
AT5G43690	AT5G43690	P-loop containing nucleoside triphosphate hydrolases superfamily protein	1
AT5G44820	AT5G44820	Nucleotide-diphospho-sugar transferase family protein	1
AT5G45240	AT5G45240	Disease resistance protein (TIR-NBS-LRR class)	1
AT5G47000	AT5G47000	Peroxidase superfamily protein	1
AT5G51500	AT5G51500	Plant invertase/pectin methylesterase inhibitor superfamily	1
AT5G52710	AT5G52710	Copper transport protein family	1
AT5G53760	MLO11	Seven transmembrane MLO family protein	1
AT5G54390	HL	HAL2-like protein	1
AT5G54770	THI1	thiazole biosynthetic enzyme, chloroplast (ARA6) (THI1) (THI4)	1
AT5G58760	DDB2	damaged DNA binding 2	1
AT5G60520	AT5G60520	Late embryogenesis abundant (LEA) protein-like protein	1
AT5G61050	AT5G61050	histone deacetylase-related / HD-like protein	1
AT5G64250	AT5G64250	Aldolase-type TIM barrel family protein	1
AT5G65610	AT5G65610	hypothetical protein	1
AT5G66985	AT5G66985	hypothetical protein	1
AT5G25930	AT5G25930	kinase family with leucine-rich repeat domain-containing protein	1
AT1G58120	AT1G58120	hypothetical protein	1
AT4G36610	AT4G36610	alpha/beta-Hydrolases superfamily protein	1
AT1G57943	PUP17	purine permease 17	1
AT1G33590	AT1G33590	Leucine-rich repeat (LRR) family protein	1
AT1G28260	AT1G28260	Telomerase activating protein Est1	1
AT4G15550	IAGLU	indole-3-acetate beta-D-glucosyltransferase	1
AT5G43520	AT5G43520	Cysteine/Histidine-rich C1 domain family protein	1
AT5G61600	ERF104	ethylene response factor 104	1
AT2G41100	TCH3	Calcium-binding EF hand family protein	1
AT2G07722	AT2G07722	transmembrane protein	1
AT3G45730	AT3G45730	hypothetical protein	1
AT3G55980	SZF1	salt-inducible zinc finger 1	1
AT1G09310	AT1G09310	plant/protein (Protein of unknown function, DUF538)	1
AT3G44260	CAF1a	Polynucleotidyl transferase, ribonuclease H-like superfamily protein	1
AT5G04950	NAS1	nicotianamine synthase 1	1
AT5G04340	ZAT6	6	1
AT1G15010	AT1G15010	mediator of RNA polymerase II transcription subunit	1
AT4G11280	ACS6	1-aminocyclopropane-1-carboxylic acid (acc) synthase 6	1
AT3G48740	SWEET11	Nodulin MtN3 family protein	1
AT2G27840	HDT4	histone deacetylase-related / HD-like protein	1
AT1G30760	AT1G30760	FAD-binding Berberine family protein	1
AT2G43510	TI1	trypsin inhibitor protein 1	1
AT5G17700	AT5G17700	MATE efflux family protein	1
AT4G15660	AT4G15660	Thioredoxin superfamily protein	1
AT2G46400	WRKY46	WRKY DNA-binding protein 46	1
AT2G30520	RPT2	Phototropic-responsive NPH3 family protein	1
AT1G63530	AT1G63530	hypothetical protein	1
AT2G37430	ZAT11	C2H2 and C2HC zinc fingers superfamily protein	1
AT4G25480	DREB1A	dehydration response element B1A	1
AT4G28110	MYB41	myb domain protein 41	1
AT5G06510	NF-YA10	nuclear factor Y, subunit A10	1
AT2G02680	AT2G02680	Cysteine/Histidine-rich C1 domain family protein	1
AT2G27550	ATC	centroradiali	1
AT2G17710	AT2G17710	Big1	1
AT1G61800	GPT2	glucose-6-phosphate/phosphate translocator 2	1
AT1G03200	AT1G03200	hypothetical protein	1
AT1G07400	AT1G07400	HSP20-like chaperones superfamily protein	1
AT1G73630	AT1G73630	EF hand calcium-binding protein family	1
AT3G15650	AT3G15650	alpha/beta-Hydrolases superfamily protein	1
AT3G23110	RLP37	receptor like protein 37	1
AT3G26220	CYP71B3	cytochrome P450, family 71, subfamily B, polypeptide 3	1
AT3G12230	scpl14	serine carboxypeptidase-like 14	1
AT1G17990	AT1G17990	FMN-linked oxidoreductases superfamily protein	1
AT4G04540	CRK39	cysteine-rich RLK (RECEPTOR-like protein kinase) 39	1
AT4G12330	CYP706A7	cytochrome P450, family 706, subfamily A, polypeptide 7	1
AT5G07870	AT5G07870	HXXXD-type acyl-transferase family protein	1
AT5G15180	AT5G15180	Peroxidase superfamily protein	1
AT5G42800	DFR	dihydroflavonol 4-reductase	1
AT5G54060	UF3GT	UDP-glucose:flavonoid 3-o-glucosyltransferase	1
AT5G58860	CYP86A1	cytochrome P450, family 86, subfamily A, polypeptide 1	1
AT5G09220	AAP2	amino acid permease 2	1
AT2G23760	BLH4	BEL1-like homeodomain 4	1
AT2G30130	ASL5	Lateral organ boundaries (LOB) domain family protein	1
AT2G38300	AT2G38300	myb-like HTH transcriptional regulator family protein	1
AT2G29065	AT2G29065	GRAS family transcription factor	1
AT2G47890	AT2G47890	B-box type zinc finger protein with CCT domain-containing protein	1
AT2G02080	IDD4	indeterminate(ID)-domain 4	1
AT1G34670	MYB93	myb domain protein 93	1
AT1G01720	ATAF1	NAC (No Apical Meristem) domain transcriptional regulator superfamily protein	1
AT1G06040	STO	B-box zinc finger family protein	1
AT1G67970	HSFA8	heat shock transcription factor A8	1
AT3G25730	EDF3	ethylene response DNA binding factor 3	1
AT1G01380	ETC1	Homeodomain-like superfamily protein	1
AT3G28910	MYB30	myb domain protein 30	1
AT5G52020	AT5G52020	Integrase-type DNA-binding superfamily protein	1
AT5G65640	bHLH093	beta HLH protein 93	1
AT4G17785	MYB39	myb domain protein 39	1
AT2G30660	AT2G30660	ATP-dependent caseinolytic (Clp) protease/crotonase family protein	1
AT2G30210	LAC3	laccase 3	1
AT2G02580	CYP71B9	cytochrome P450, family 71, subfamily B, polypeptide 9	1
AT2G23540	AT2G23540	GDSL-like Lipase/Acylhydrolase superfamily protein	1
AT2G39130	AT2G39130	Transmembrane amino acid transporter family protein	1
AT2G34490	CYP710A2	cytochrome P450, family 710, subfamily A, polypeptide 2	1
AT2G45920	AT2G45920	U-box domain-containing protein	1
AT2G03200	AT2G03200	Eukaryotic aspartyl protease family protein	1
AT2G35380	AT2G35380	Peroxidase superfamily protein	1
AT2G16900	AT2G16900	phospholipase-like protein (PEARLI 4) family protein	1
AT2G01580	AT2G01580	transmembrane protein	1
AT2G29450	GSTU5	glutathione S-transferase tau 5	1
AT2G37360	ABCG2	ABC-2 type transporter family protein	1
AT2G15760	AT2G15760	calmodulin-binding protein (DUF1645)	1
AT1G62580	NOGC1	flavin containing monooxygenase FMO GS-OX-like protein	1
AT1G03495	AT1G03495	HXXXD-type acyl-transferase family protein	1
AT1G60470	GolS4	galactinol synthase 4	1
AT1G03700	AT1G03700	Uncharacterized protein family (UPF0497)	1
AT1G03660	AT1G03660	Ankyrin-repeat containing protein	1
AT1G09350	GolS3	galactinol synthase 3	1
AT1G54570	PES1	Esterase/lipase/thioesterase family protein	1
AT2G21100	AT2G21100	Disease resistance-responsive (dirigent-like protein) family protein	1
AT2G35980	YLS9	Late embryogenesis abundant (LEA) hydroxyproline-rich glycoprotein family	1
AT2G36970	AT2G36970	UDP-Glycosyltransferase superfamily protein	1
AT2G40370	LAC5	laccase 5	1
AT1G26900	AT1G26900	Pentatricopeptide repeat (PPR) superfamily protein	1
AT2G04070	AT2G04070	MATE efflux family protein	1
AT2G31480	AT2G31480	hypothetical protein	1
AT1G54540	AT1G54540	Late embryogenesis abundant (LEA) hydroxyproline-rich glycoprotein family	1
AT1G06430	FTSH8	FTSH protease 8	1
AT1G14120	AT1G14120	2-oxoglutarate (2OG) and Fe(II)-dependent oxygenase superfamily protein	1
AT2G48130	AT2G48130	Bifunctional inhibitor/lipid-transfer protein/seed storage 2S albumin superfamily protein	1
AT2G48140	EDA4	Bifunctional inhibitor/lipid-transfer protein/seed storage 2S albumin superfamily protein	1
AT1G74750	AT1G74750	Pentatricopeptide repeat (PPR) superfamily protein	1
AT1G14480	AT1G14480	Ankyrin repeat family protein	1
AT1G05450	AT1G05450	Bifunctional inhibitor/lipid-transfer protein/seed storage 2S albumin superfamily protein	1
AT1G19640	JMT	jasmonic acid carboxyl methyltransferase	1
AT1G06000	AT1G06000	UDP-Glycosyltransferase superfamily protein	1
AT1G48980	AT1G48980	2-oxoglutarate (2OG) and Fe(II)-dependent oxygenase superfamily protein	1
AT1G49030	AT1G49030	PLAC8 family protein	1
AT2G43670	AT2G43670	Carbohydrate-binding X8 domain superfamily protein	1
AT1G69920	GSTU12	glutathione S-transferase TAU 12	1
AT1G74110	CYP78A10	cytochrome P450, family 78, subfamily A, polypeptide 10	1
AT1G68500	AT1G68500	hypothetical protein	1
AT1G74460	AT1G74460	GDSL-like Lipase/Acylhydrolase superfamily protein	1
AT1G68850	AT1G68850	Peroxidase superfamily protein	1
AT1G35260	MLP165	MLP-like protein 165	1
AT1G02310	MAN1	Glycosyl hydrolase superfamily protein	1
AT3G11430	GPAT5	glycerol-3-phosphate acyltransferase 5	1
AT3G09390	MT2A	metallothionein 2A	1
AT3G01450	AT3G01450	ARM repeat superfamily protein	1
AT3G04000	AT3G04000	NAD(P)-binding Rossmann-fold superfamily protein	1
AT3G15370	EXPA12	expansin 12	1
AT3G13310	AT3G13310	Chaperone DnaJ-domain superfamily protein	1
AT3G26590	AT3G26590	MATE efflux family protein	1
AT3G27880	AT3G27880	hypothetical protein (DUF1645)	1
AT3G20590	AT3G20590	Late embryogenesis abundant (LEA) hydroxyproline-rich glycoprotein family	1
AT3G22620	AT3G22620	Bifunctional inhibitor/lipid-transfer protein/seed storage 2S albumin superfamily protein	1
AT3G13650	AT3G13650	Disease resistance-responsive (dirigent-like protein) family protein	1
AT3G28740	CYP81D11	Cytochrome P450 superfamily protein	1
AT1G33260	AT1G33260	Protein kinase superfamily protein	1
AT1G66880	AT1G66880	Protein kinase superfamily protein	1
AT1G56320	AT1G56320	hypothetical protein	1
AT1G19230	AT1G19230	Riboflavin synthase-like superfamily protein	1
AT4G02360	AT4G02360	transmembrane protein, putative (Protein of unknown function, DUF538)	1
AT4G09130	AT4G09130	RING/U-box superfamily protein	1
AT4G10770	OPT7	oligopeptide transporter 7	1
AT4G20390	AT4G20390	Uncharacterized protein family (UPF0497)	1
AT4G22980	AT4G22980	molybdenum cofactor sulfurase-like protein	1
AT4G23600	CORI3	Tyrosine transaminase family protein	1
AT4G24160	AT4G24160	alpha/beta-Hydrolases superfamily protein	1
AT4G24130	AT4G24130	DUF538 family protein (Protein of unknown function, DUF538)	1
AT4G25640	DTX35	detoxifying efflux carrier 35	1
AT4G25434	NUDT10	nudix hydrolase homolog 10	1
AT4G28085	AT4G28085	transmembrane protein	1
AT4G30470	AT4G30470	NAD(P)-binding Rossmann-fold superfamily protein	1
AT4G33980	AT4G33980	hypothetical protein	1
AT4G38080	AT4G38080	hydroxyproline-rich glycoprotein family protein	1
AT4G38560	AT4G38560	phospholipase-like protein (PEARLI 4) family protein	1
AT3G44190	AT3G44190	FAD/NAD(P)-binding oxidoreductase family protein	1
AT3G44720	ADT4	arogenate dehydratase 4	1
AT3G44550	FAR5	fatty acid reductase 5	1
AT3G44540	FAR4	fatty acid reductase 4	1
AT3G47380	AT3G47380	Plant invertase/pectin methylesterase inhibitor superfamily protein	1
AT3G48850	PHT3;2	phosphate transporter 3;2	1
AT3G49160	AT3G49160	pyruvate kinase family protein	1
AT3G50400	AT3G50400	GDSL-like Lipase/Acylhydrolase superfamily protein	1
AT3G50900	AT3G50900	hypothetical protein	1
AT3G53510	ABCG20	ABC-2 type transporter family protein	1
AT3G55740	PROT2	proline transporter 2	1
AT5G01550	LECRKA4.2	lectin receptor kinase a4.1	1
AT5G03760	ATCSLA09	Nucleotide-diphospho-sugar transferases superfamily protein	1
AT5G05390	LAC12	laccase 12	1
AT5G07990	TT7	Cytochrome P450 superfamily protein	1
AT5G07860	AT5G07860	HXXXD-type acyl-transferase family protein	1
AT5G09520	PELPK2	hydroxyproline-rich glycoprotein family protein	1
AT5G09530	PELPK1	hydroxyproline-rich glycoprotein family protein	1
AT5G10100	TPPI	Haloacid dehalogenase-like hydrolase (HAD) superfamily protein	1
AT5G22530	AT5G22530	hypothetical protein	1
AT5G23190	CYP86B1	cytochrome P450, family 86, subfamily B, polypeptide 1	1
AT5G35830	AT5G35830	Ankyrin repeat family protein	1
AT5G37440	AT5G37440	Chaperone DnaJ-domain superfamily protein	1
AT5G38260	AT5G38260	Protein kinase superfamily protein	1
AT5G39480	AT5G39480	F-box family protein	1
AT5G47530	AT5G47530	Auxin-responsive family protein	1
AT5G53420	AT5G53420	CCT motif family protein	1
AT5G53450	ORG1	OBP3-responsive protein 1	1
AT5G53870	ENODL1	early nodulin-like protein 1	1
AT5G59530	AT5G59530	2-oxoglutarate (2OG) and Fe(II)-dependent oxygenase superfamily protein	1
AT5G59310	LTP4	lipid transfer protein 4	1
AT5G59650	AT5G59650	Leucine-rich repeat protein kinase family protein	1
AT1G58170	AT1G58170	Disease resistance-responsive (dirigent-like protein) family protein	1
AT5G09480	AT5G09480	hydroxyproline-rich glycoprotein family protein	1
AT1G57980	AT1G57980	Nucleotide-sugar transporter family protein	1
AT4G16620	UMAMIT8	nodulin MtN21 /EamA-like transporter family protein	1
AT4G15210	BAM5	beta-amylase 5	1
AT5G12420	AT5G12420	O-acyltransferase (WSD1-like) family protein	1
AT2G33110	VAMP723	vesicle-associated membrane protein 723	1
AT2G20670	AT2G20670	sugar phosphate exchanger, putative (DUF506)	1
AT2G30750	CYP71A12	cytochrome P450 family 71 polypeptide	1
AT1G54970	PRP1	proline-rich protein 1	1
AT4G02270	RHS13	root hair specific 13	1
AT5G37540	AT5G37540	Eukaryotic aspartyl protease family protein	1
AT4G25790	AT4G25790	CAP (Cysteine-rich secretory proteins, Antigen 5, and Pathogenesis-related 1 protein) superfamily protein	1
AT4G40090	AGP3	arabinogalactan protein 3	1
AT1G49860	GSTF14	glutathione S-transferase (class phi) 14	1
AT4G22080	RHS14	root hair specific 14	1
AT3G61190	BAP1	BON association protein 1	1
AT5G19120	AT5G19120	Eukaryotic aspartyl protease family protein	1
AT3G25790	AT3G25790	myb-like transcription factor family protein	1
AT1G77120	ADH1	alcohol dehydrogenase 1	1
AT2G25150	AT2G25150	HXXXD-type acyl-transferase family protein	1
AT1G30370	DLAH	alpha/beta-Hydrolases superfamily protein	1
AT4G08290	UMAMIT20	nodulin MtN21 /EamA-like transporter family protein	1
AT5G64120	AT5G64120	Peroxidase superfamily protein	1
AT4G15530	PPDK	pyruvate orthophosphate dikinase	1
AT5G05410	DREB2A	DRE-binding protein 2A	1
AT2G36870	XTH32	xyloglucan endotransglucosylase/hydrolase 32	1
AT1G04240	SHY2	AUX/IAA transcriptional regulator family protein	1
AT1G49570	AT1G49570	Peroxidase superfamily protein	1
AT1G06830	AT1G06830	Glutaredoxin family protein	1
AT1G20380	AT1G20380	Prolyl oligopeptidase family protein	1
AT4G27260	WES1	Auxin-responsive GH3 family protein	1
AT4G28250	EXPB3	expansin B3	1
AT4G15290	ATCSLB05	Cellulose synthase family protein	1
AT2G39700	EXPA4	expansin A4	1
AT2G15960	AT2G15960	stress-induced protein	1
AT2G35930	PUB23	plant U-box 23	1
AT3G29410	AT3G29410	Terpenoid cyclases/Protein prenyltransferases superfamily protein	1
AT4G20000	AT4G20000	VQ motif-containing protein	1
AT4G31875	AT4G31875	hypothetical protein	1
AT5G42600	MRN1	marneral synthase	1
AT4G16563	AT4G16563	Eukaryotic aspartyl protease family protein	1
AT3G12820	MYB10	myb domain protein 10	1
AT2G44260	AT2G44260	DUF946 family protein (DUF946)	1
AT2G32220	AT2G32220	Ribosomal L27e protein family	1
AT1G65510	AT1G65510	transmembrane protein	1
AT2G04040	DTX1	MATE efflux family protein	1
AT2G47400	CP12-1	CP12 domain-containing protein 1	1
AT3G09220	LAC7	laccase 7	1
AT3G14060	AT3G14060	hypothetical protein	1
AT4G22870	AT4G22870	2-oxoglutarate (2OG) and Fe(II)-dependent oxygenase superfamily protein	1
AT4G33790	CER4	Jojoba acyl CoA reductase-related male sterility protein	1
AT5G38020	AT5G38020	S-adenosyl-L-methionine-dependent methyltransferases superfamily protein	1
AT5G60760	AT5G60760	P-loop containing nucleoside triphosphate hydrolases superfamily protein	1
AT1G21910	DREB26	Integrase-type DNA-binding superfamily protein	1
AT2G22980	SCPL13	serine carboxypeptidase-like 13	1
AT2G34620	AT2G34620	Mitochondrial transcription termination factor family protein	1
AT2G46860	PPa3	pyrophosphorylase 3	1
AT2G45180	AT2G45180	Bifunctional inhibitor/lipid-transfer protein/seed storage 2S albumin superfamily protein	1
AT1G55790	AT1G55790	ferredoxin-fold anticodon-binding domain protein	1
AT1G30840	PUP4	purine permease 4	1
AT2G24850	TAT3	tyrosine aminotransferase 3	1
AT1G79410	38626	organic cation/carnitine transporter5	1
AT1G59940	ARR3	response regulator 3	1
AT1G14150	PnsL2	PsbQ-like 2	1
AT1G70760	NdhL	inorganic carbon transport protein-like protein	1
AT1G02860	NLA	SPX (SYG1/Pho81/XPR1) domain-containing protein	1
AT1G01750	ADF11	actin depolymerizing factor 11	1
AT1G21140	AT1G21140	Vacuolar iron transporter (VIT) family protein	1
AT1G30080	AT1G30080	Glycosyl hydrolase superfamily protein	1
AT1G72140	AT1G72140	Major facilitator superfamily protein	1
AT2G26020	PDF1.2b	plant defensin 1.2b	1
AT4G00680	ADF8	actin depolymerizing factor 8	1
AT4G23700	CHX17	cation/H exchanger 17	1
AT4G24000	CSLG2	cellulose synthase like G2	1
AT4G28850	XTH26	xyloglucan endotransglucosylase/hydrolase 26	1
AT3G45970	EXLA1	expansin-like A1	1
AT3G47800	AT3G47800	Galactose mutarotase-like superfamily protein	1
AT3G60160	ABCC9	multidrug resistance-associated protein 9	1
AT5G13730	SIG4	sigma factor 4	1
AT5G42580	CYP705A12	cytochrome P450, family 705, subfamily A, polypeptide 12	1
AT5G19530	ACL5	S-adenosyl-L-methionine-dependent methyltransferases superfamily protein	1
AT1G45616	RLP6	receptor like protein 6	1
AT5G04370	NAMT1	S-adenosyl-L-methionine-dependent methyltransferases superfamily protein	1
AT2G40340	DREB2C	Integrase-type DNA-binding superfamily protein	1
AT3G17609	HYH	HY5-homolog	1
AT4G22070	WRKY31	WRKY DNA-binding protein 31	1
AT4G34000	ABF3	abscisic acid responsive elements-binding factor 3	1
AT5G53290	CRF3	cytokinin response factor 3	1
AT2G44890	CYP704A1	cytochrome P450, family 704, subfamily A, polypeptide 1	1
AT2G44300	AT2G44300	Bifunctional inhibitor/lipid-transfer protein/seed storage 2S albumin superfamily protein	1
AT2G26170	CYP711A1	cytochrome P450, family 711, subfamily A, polypeptide 1	1
AT2G19310	AT2G19310	HSP20-like chaperones superfamily protein	1
AT2G23420	NAPRT2	nicotinate phosphoribosyltransferase 2	1
AT2G28850	CYP710A3	cytochrome P450, family 710, subfamily A, polypeptide 3	1
AT2G18370	AT2G18370	Bifunctional inhibitor/lipid-transfer protein/seed storage 2S albumin superfamily protein	1
AT2G36750	UGT73C1	UDP-glucosyl transferase 73C1	1
AT2G27180	AT2G27180	hypothetical protein	1
AT1G62710	BETA-VPE	beta vacuolar processing enzyme	1
AT1G02810	AT1G02810	Plant invertase/pectin methylesterase inhibitor superfamily	1
AT1G80130	AT1G80130	Tetratricopeptide repeat (TPR)-like superfamily protein	1
AT1G74360	AT1G74360	Leucine-rich repeat protein kinase family protein	1
AT1G68795	CLE12	CLAVATA3/ESR-RELATED 12	1
AT1G72230	AT1G72230	Cupredoxin superfamily protein	1
AT1G18900	AT1G18900	Pentatricopeptide repeat (PPR) superfamily protein	1
AT3G10320	AT3G10320	Glycosyltransferase family 61 protein	1
AT3G04370	PDLP4	plasmodesmata-located protein 4	1
AT3G14660	CYP72A13	cytochrome P450, family 72, subfamily A, polypeptide 13	1
AT3G17130	AT3G17130	Plant invertase/pectin methylesterase inhibitor superfamily protein	1
AT3G23060	AT3G23060	RING/U-box superfamily protein	1
AT1G75470	PUP15	purine permease	1
AT3G26450	AT3G26450	Polyketide cyclase/dehydrase and lipid transport superfamily protein	1
AT3G22930	CML11	calmodulin-like 11	1
AT3G22890	APS1	ATP sulfurylase 1	1
AT2G33380	RD20	Caleosin-related family protein	1
AT4G00080	UNE11	Plant invertase/pectin methylesterase inhibitor superfamily protein	1
AT4G04460	AT4G04460	Saposin-like aspartyl protease family protein	1
AT4G13180	AT4G13180	NAD(P)-binding Rossmann-fold superfamily protein	1
AT4G24340	AT4G24340	Phosphorylase superfamily protein	1
AT4G24350	AT4G24350	Phosphorylase superfamily protein	1
AT4G25980	AT4G25980	peroxidase superfamily protein	1
AT4G27560	AT4G27560	UDP-Glycosyltransferase superfamily protein	1
AT4G32070	Phox4	Octicosapeptide/Phox/Bem1p (PB1) domain-containing protein / tetratricopeptide repeat (TPR)-containing protein	1
AT3G44300	NIT2	nitrilase 2	1
AT3G48450	AT3G48450	RPM1-interacting protein 4 (RIN4) family protein	1
AT3G51450	AT3G51450	Calcium-dependent phosphotriesterase superfamily protein	1
AT3G51680	SDR2	NAD(P)-binding Rossmann-fold superfamily protein	1
AT3G52870	AT3G52870	IQ calmodulin-binding motif family protein	1
AT3G53230	AtCDC48B	ATPase, AAA-type, CDC48 protein	1
AT3G57540	AT3G57540	Remorin family protein	1
AT3G58810	MTPA2	metal tolerance protein A2	1
AT3G58550	AT3G58550	Bifunctional inhibitor/lipid-transfer protein/seed storage 2S albumin superfamily protein	1
AT3G61590	HWS	Galactose oxidase/kelch repeat superfamily protein	1
AT5G06860	PGIP1	polygalacturonase inhibiting protein 1	1
AT5G09800	AT5G09800	ARM repeat superfamily protein	1
AT5G10830	AT5G10830	S-adenosyl-L-methionine-dependent methyltransferases superfamily protein	1
AT5G37550	AT5G37550	hypothetical protein	1
AT5G37950	AT5G37950	UDP-Glycosyltransferase superfamily protein	1
AT5G47635	AT5G47635	Pollen Ole e 1 allergen and extensin family protein	1
AT5G57500	AT5G57500	Galactosyltransferase family protein	1
AT5G58670	PLC1	phospholipase C1	1
AT5G59730	EXO70H7	exocyst subunit exo70 family protein H7	1
AT5G62220	GT18	glycosyltransferase 18	1
AT5G63560	FACT	HXXXD-type acyl-transferase family protein	1
AT5G64550	AT5G64550	loricrin-like protein	1
AT5G25280	AT5G25280	serine-rich protein-like protein	1
AT5G27600	LACS7	long-chain acyl-CoA synthetase 7	1
AT5G14760	AO	L-aspartate oxidase	1
AT4G36830	HOS3-1	GNS1/SUR4 membrane protein family	1
AT5G19890	AT5G19890	Peroxidase superfamily protein	1
AT1G24735	AT1G24735	S-adenosyl-L-methionine-dependent methyltransferases superfamily protein	1
AT4G14368	AT4G14368	Regulator of chromosome condensation (RCC1) family protein	1
AT4G15370	BARS1	baruol synthase 1	1
AT3G07310	AT3G07310	phosphoserine aminotransferase, putative (DUF760)	1
AT5G28770	BZO2H3	bZIP transcription factor family protein	1
AT2G40750	WRKY54	WRKY DNA-binding protein 54	1
AT1G03090	MCCA	methylcrotonyl-CoA carboxylase alpha chain	1
AT1G15040	GAT1_2.1	Class I glutamine amidotransferase-like superfamily protein	1
AT3G23080	AT3G23080	Polyketide cyclase/dehydrase and lipid transport superfamily protein	1
AT5G66650	AT5G66650	calcium uniporter (DUF607)	1
AT1G25230	AT1G25230	Calcineurin-like metallo-phosphoesterase superfamily protein	1
AT2G40000	HSPRO2	ortholog of sugar beet HS1 PRO-1 2	1
AT2G34180	CIPK13	CBL-interacting protein kinase 13	1
AT1G26390	AT1G26390	FAD-binding Berberine family protein	1
AT2G45250	AT2G45250	integral membrane hemolysin-III-like protein	1
AT3G61060	PP2-A13	phloem protein 2-A13	1
AT5G14120	AT5G14120	Major facilitator superfamily protein	1
AT5G51390	AT5G51390	hypothetical protein	1
AT4G14630	GLP9	germin-like protein 9	1
AT3G16350	AT3G16350	Homeodomain-like superfamily protein	1
AT2G17880	AT2G17880	Chaperone DnaJ-domain superfamily protein	1
AT1G78460	AT1G78460	SOUL heme-binding family protein	1
AT3G01175	AT3G01175	transmembrane protein	1
AT1G25400	AT1G25400	transmembrane protein	1
AT3G62680	PRP3	proline-rich protein 3	1
AT5G07080	AT5G07080	HXXXD-type acyl-transferase family protein	1
AT5G16340	AT5G16340	AMP-dependent synthetase and ligase family protein	1
AT5G54490	PBP1	pinoid-binding protein 1	1
AT1G28330	DYL1	dormancy-associated protein-like 1	1
AT3G16770	EBP	ethylene-responsive element binding protein	1
AT4G39780	AT4G39780	Integrase-type DNA-binding superfamily protein	1
AT1G03610	AT1G03610	plant/protein (DUF789)	1
AT1G10140	AT1G10140	Uncharacterized conserved protein UCP031279	1
AT1G22710	SUC2	sucrose-proton symporter 2	1
AT1G79360	37530	organic cation/carnitine transporter 2	1
AT3G08970	ATERDJ3A	DNAJ heat shock N-terminal domain-containing protein	1
AT1G69530	EXPA1	expansin A1	1
AT4G33730	AT4G33730	CAP (Cysteine-rich secretory proteins, Antigen 5, and Pathogenesis-related 1 protein) superfamily protein	1
AT3G52840	BGAL2	beta-galactosidase 2	1
AT3G62950	AT3G62950	Thioredoxin superfamily protein	1
AT3G51910	HSFA7A	heat shock transcription factor A7A	1
AT2G44380	AT2G44380	Cysteine/Histidine-rich C1 domain family protein	1
AT2G32150	AT2G32150	Haloacid dehalogenase-like hydrolase (HAD) superfamily protein	1
AT1G10150	AT1G10150	Carbohydrate-binding protein	1
AT1G61810	BGLU45	beta-glucosidase 45	1
AT1G60010	AT1G60010	D-ribose-binding periplasmic protein	1
AT1G01190	CYP78A8	cytochrome P450, family 78, subfamily A, polypeptide 8	1
AT1G76590	AT1G76590	PLATZ transcription factor family protein	1
AT3G01260	AT3G01260	Galactose mutarotase-like superfamily protein	1
AT4G08040	ACS11	1-aminocyclopropane-1-carboxylate synthase 11	1
AT4G34580	COW1	Sec14p-like phosphatidylinositol transfer family protein	1
AT5G04960	AT5G04960	Plant invertase/pectin methylesterase inhibitor superfamily	1
AT5G22410	RHS18	root hair specific 18	1
AT5G35790	G6PD1	glucose-6-phosphate dehydrogenase 1	1
AT5G48430	AT5G48430	Eukaryotic aspartyl protease family protein	1
AT5G59680	AT5G59680	Leucine-rich repeat protein kinase family protein	1
AT5G64110	AT5G64110	Peroxidase superfamily protein	1
AT5G15600	SP1L4	SPIRAL1-like4	1
AT1G18330	EPR1	Homeodomain-like superfamily protein	1
AT4G01250	WRKY22	WRKY family transcription factor	1
AT4G37540	LBD39	LOB domain-containing protein 39	1
AT5G61590	AT5G61590	Integrase-type DNA-binding superfamily protein	1
AT4G36540	BEE2	BR enhanced expression 2	1
AT4G37260	MYB73	myb domain protein 73	1
AT2G33850	AT2G33850	E6-like protein	1
AT2G46220	AT2G46220	DUF2358 family protein (DUF2358)	1
AT2G15620	NIR1	nitrite reductase 1	1
AT1G12040	LRX1	leucine-rich repeat/extensin 1	1
AT1G60190	PUB19	ARM repeat superfamily protein	1
AT1G23870	TPS9	trehalose-phosphatase/synthase 9	1
AT1G33700	AT1G33700	Beta-glucosidase, GBA2 type family protein	1
AT3G27400	AT3G27400	Pectin lyase-like superfamily protein	1
AT4G01330	AT4G01330	Protein kinase superfamily protein	1
AT4G13390	EXT12	Proline-rich extensin-like family protein	1
AT4G25080	CHLM	magnesium-protoporphyrin IX methyltransferase	1
AT4G37800	XTH7	xyloglucan endotransglucosylase/hydrolase 7	1
AT3G49780	PSK4	phytosulfokine 4 precursor	1
AT3G61210	AT3G61210	S-adenosyl-L-methionine-dependent methyltransferases superfamily protein	1
AT3G63110	IPT3	isopentenyltransferase 3	1
AT5G13320	PBS3	Auxin-responsive GH3 family protein	1
AT5G14070	ROXY2	Thioredoxin superfamily protein	1
AT5G39080	AT5G39080	HXXXD-type acyl-transferase family protein	1
AT5G64040	PSAN	photosystem I reaction center subunit PSI-N, chloroplast, putative / PSI-N, putative (PSAN)	1
AT5G66050	AT5G66050	Wound-responsive family protein	1
AT4G37160	sks15	SKU5 similar 15	1
AT2G19810	OZF1	CCCH-type zinc finger family protein	1
AT1G02340	HFR1	basic helix-loop-helix (bHLH) DNA-binding superfamily protein	1
AT3G02380	COL2	CONSTANS-like 2	1
AT4G25410	AT4G25410	basic helix-loop-helix (bHLH) DNA-binding superfamily protein	1
AT5G06800	AT5G06800	myb-like HTH transcriptional regulator family protein	1
AT2G30600	AT2G30600	BTB/POZ domain-containing protein	1
AT2G33790	AGP30	arabinogalactan protein 30	1
AT2G44130	AT2G44130	Galactose oxidase/kelch repeat superfamily protein	1
AT2G23590	MES8	methyl esterase 8	1
AT2G03090	EXPA15	expansin A15	1
AT2G38600	AT2G38600	HAD superfamily, subfamily IIIB acid phosphatase	1
AT2G37450	UMAMIT13	nodulin MtN21 /EamA-like transporter family protein	1
AT2G19970	AT2G19970	CAP (Cysteine-rich secretory proteins, Antigen 5, and Pathogenesis-related 1 protein) superfamily protein	1
AT2G37130	AT2G37130	Peroxidase superfamily protein	1
AT2G37170	PIP2B	plasma membrane intrinsic protein 2	1
AT1G51380	AT1G51380	DEA(D/H)-box RNA helicase family protein	1
AT1G03850	GRXS13	Glutaredoxin family protein	1
AT1G09750	AT1G09750	Eukaryotic aspartyl protease family protein	1
AT1G12090	ELP	extensin-like protein	1
AT1G61820	BGLU46	beta glucosidase 46	1
AT2G42850	CYP718	cytochrome P450, family 718	1
AT1G11380	AT1G11380	PLAC8 family protein	1
AT1G67870	AT1G67870	glycine-rich protein	1
AT1G64370	AT1G64370	filaggrin-like protein	1
AT1G28100	AT1G28100	hypothetical protein	1
AT3G03630	CS26	cysteine synthase 26	1
AT3G20390	AT3G20390	endoribonuclease L-PSP family protein	1
AT3G20340	AT3G20340	protein expression protein	1
AT3G13450	DIN4	Transketolase family protein	1
AT1G58340	ZF14	MATE efflux family protein	1
AT5G28610	AT5G28610	LOW protein: ATP-dependent RNA helicase DRS1-like protein	1
AT1G19920	APS2	Pseudouridine synthase/archaeosine transglycosylase-like family protein	1
AT4G08410	AT4G08410	Proline-rich extensin-like family protein	1
AT4G11190	AT4G11190	Disease resistance-responsive (dirigent-like protein) family protein	1
AT4G19420	AT4G19420	Pectinacetylesterase family protein	1
AT4G28270	RMA2	RING membrane-anchor 2	1
AT4G33560	AT4G33560	Wound-responsive family protein	1
AT3G45300	IVD	isovaleryl-CoA-dehydrogenase	1
AT3G52070	AT3G52070	RNA/RNP complex-1-interacting phosphatase	1
AT5G03260	LAC11	laccase 11	1
AT5G15230	GASA4	GAST1 protein homolog 4	1
AT5G35940	AT5G35940	Mannose-binding lectin superfamily protein	1
AT5G39890	AT5G39890	2-aminoethanethiol dioxygenase, putative (DUF1637)	1
AT5G48485	DIR1	Bifunctional inhibitor/lipid-transfer protein/seed storage 2S albumin superfamily protein	1
AT5G52250	RUP1	Transducin/WD40 repeat-like superfamily protein	1
AT5G57540	XTH13	xyloglucan endotransglucosylase/hydrolase 13	1
AT5G60680	AT5G60680	transcription initiation factor TFIID subunit (Protein of unknown function, DUF584)	1
AT5G62720	AT5G62720	Integral membrane HPP family protein	1
AT5G63810	BGAL10	beta-galactosidase 10	1
AT5G64570	XYL4	beta-D-xylosidase 4	1
AT5G26260	AT5G26260	TRAF-like family protein	1
AT1G58180	BCA6	beta carbonic anhydrase 6	1
AT5G13140	AT5G13140	Pollen Ole e 1 allergen and extensin family protein	1
AT4G15340	PEN1	pentacyclic triterpene synthase 1	1
AT1G26790	AT1G26790	Dof-type zinc finger DNA-binding family protein	1
AT1G64380	AT1G64380	Integrase-type DNA-binding superfamily protein	1
AT1G76890	GT2	Duplicated homeodomain-like superfamily protein	1
AT1G13600	bZIP58	basic leucine-zipper 58	1
AT1G25560	TEM1	AP2/B3 transcription factor family protein	1
AT3G57920	SPL15	squamosa promoter binding protein-like 15	1
AT2G02810	UTR1	UDP-galactose transporter 1	1
AT2G19170	SLP3	subtilisin-like serine protease 3	1
AT2G43880	AT2G43880	Pectin lyase-like superfamily protein	1
AT2G23620	MES1	methyl esterase 1	1
AT2G41430	ERD15	dehydration-induced protein (ERD15)	1
AT2G29870	AT2G29870	Aquaporin-like superfamily protein	1
AT2G46750	GulLO2	D-arabinono-1,4-lactone oxidase family protein	1
AT2G29740	UGT71C2	UDP-glucosyl transferase 71C2	1
AT2G31085	CLE6	CLAVATA3/ESR-RELATED 6	1
AT2G29340	AT2G29340	NAD-dependent epimerase/dehydratase family protein	1
AT2G19590	ACO1	ACC oxidase 1	1
AT2G05540	AT2G05540	Glycine-rich protein family	1
AT2G36690	AT2G36690	2-oxoglutarate (2OG) and Fe(II)-dependent oxygenase superfamily protein	1
AT1G03820	AT1G03820	E6-like protein	1
AT1G52060	AT1G52060	Mannose-binding lectin superfamily protein	1
AT1G04680	AT1G04680	Pectin lyase-like superfamily protein	1
AT2G25090	CIPK16	CBL-interacting protein kinase 16	1
AT1G12110	NRT1.1	nitrate transporter 1.1	1
AT1G12080	AT1G12080	Vacuolar calcium-binding protein-like protein	1
AT1G70370	PG2	polygalacturonase 2	1
AT1G78820	AT1G78820	D-mannose binding lectin protein with Apple-like carbohydrate-binding domain-containing protein	1
AT1G54740	AT1G54740	FANTASTIC four-like protein (DUF3049)	1
AT1G60000	AT1G60000	RNA-binding (RRM/RBD/RNP motifs) family protein	1
AT2G24980	EXT6	Proline-rich extensin-like family protein	1
AT2G38820	AT2G38820	DNA-directed RNA polymerase subunit beta-beta protein, putative (DUF506)	1
AT1G11260	STP1	sugar transporter 1	1
AT1G68740	PHO1;H1	EXS (ERD1/XPR1/SYG1) family protein	1
AT1G65900	AT1G65900	plant/protein	1
AT1G65860	FMO GS-OX1	flavin-monooxygenase glucosinolate S-oxygenase 1	1
AT1G10640	AT1G10640	Pectin lyase-like superfamily protein	1
AT1G30510	RFNR2	root FNR 2	1
AT1G08380	PSAO	photosystem I subunit O	1
AT1G18460	AT1G18460	alpha/beta-Hydrolases superfamily protein	1
AT1G41830	SKS6	SKU5-similar 6	1
AT1G12780	UGE1	UDP-D-glucose/UDP-D-galactose 4-epimerase 1	1
AT1G69230	SP1L2	SPIRAL1-like2	1
AT1G63940	MDAR6	monodehydroascorbate reductase 6	1
AT1G70710	GH9B1	glycosyl hydrolase 9B1	1
AT1G73655	AT1G73655	FKBP-like peptidyl-prolyl cis-trans isomerase family protein	1
AT1G64390	GH9C2	glycosyl hydrolase 9C2	1
AT1G13250	GATL3	galacturonosyltransferase-like 3	1
AT3G08940	LHCB4.2	light harvesting complex photosystem II	1
AT3G02120	AT3G02120	hydroxyproline-rich glycoprotein family protein	1
AT3G10740	ASD1	alpha-L-arabinofuranosidase 1	1
AT3G11930	AT3G11930	Adenine nucleotide alpha hydrolases-like superfamily protein	1
AT3G07970	QRT2	Pectin lyase-like superfamily protein	1
AT3G02885	GASA5	GAST1 protein homolog 5	1
AT3G17510	CIPK1	CBL-interacting protein kinase 1	1
AT3G17180	scpl33	serine carboxypeptidase-like 33	1
AT3G25290	AT3G25290	Auxin-responsive family protein	1
AT3G23030	IAA2	indole-3-acetic acid inducible 2	1
AT3G26510	AT3G26510	Octicosapeptide/Phox/Bem1p family protein	1
AT3G27220	AT3G27220	Galactose oxidase/kelch repeat superfamily protein	1
AT3G19050	POK2	phragmoplast orienting kinesin 2	1
AT1G66200	GSR2	hypothetical protein	1
AT1G72060	AT1G72060	serine-type endopeptidase inhibitor	1
AT1G30380	PSAK	photosystem I subunit K	1
AT1G48760	delta-ADR	delta-adaptin	1
AT1G18250	ATLP-1	Pathogenesis-related thaumatin superfamily protein	1
AT1G13700	PGL1	6-phosphogluconolactonase 1	1
AT1G67070	DIN9	Mannose-6-phosphate isomerase, type I	1
AT4G00780	AT4G00780	TRAF-like family protein	1
AT4G01050	TROL	thylakoid rhodanese-like protein	1
AT4G02290	GH9B13	glycosyl hydrolase 9B13	1
AT4G21650	AT4G21650	Subtilase family protein	1
AT4G22730	AT4G22730	Leucine-rich repeat protein kinase family protein	1
AT4G24780	AT4G24780	Pectin lyase-like superfamily protein	1
AT4G27700	AT4G27700	Rhodanese/Cell cycle control phosphatase superfamily protein	1
AT4G30020	AT4G30020	PA-domain containing subtilase family protein	1
AT4G33110	AT4G33110	S-adenosyl-L-methionine-dependent methyltransferases superfamily protein	1
AT4G36360	BGAL3	beta-galactosidase 3	1
AT4G38770	PRP4	proline-rich protein 4	1
AT3G43190	SUS4	sucrose synthase 4	1
AT3G52060	AT3G52060	core-2/I-branching beta-1,6-N-acetylglucosaminyltransferase family protein	1
AT3G53190	AT3G53190	Pectin lyase-like superfamily protein	1
AT3G63200	PLP9	PATATIN-like protein 9	1
AT5G02020	SIS	E3 ubiquitin-protein ligase RLIM-like protein	1
AT5G04730	AT5G04730	Ankyrin-repeat containing protein	1
AT5G06640	EXT10	Proline-rich extensin-like family protein	1
AT5G06630	AT5G06630	proline-rich extensin-like family protein	1
AT5G06570	AT5G06570	alpha/beta-Hydrolases superfamily protein	1
AT5G07030	AT5G07030	Eukaryotic aspartyl protease family protein	1
AT5G06900	CYP93D1	cytochrome P450, family 93, subfamily D, polypeptide 1	1
AT5G10040	AT5G10040	transmembrane protein	1
AT5G15120	AT5G15120	2-aminoethanethiol dioxygenase, putative (DUF1637)	1
AT5G18600	AT5G18600	Thioredoxin superfamily protein	1
AT5G24030	SLAH3	SLAC1 homologue 3	1
AT5G35740	AT5G35740	Carbohydrate-binding X8 domain superfamily protein	1
AT5G38820	AT5G38820	Transmembrane amino acid transporter family protein	1
AT5G46780	AT5G46780	VQ motif-containing protein	1
AT5G46730	AT5G46730	glycine-rich protein	1
AT5G47550	AT5G47550	Cystatin/monellin superfamily protein	1
AT5G51520	AT5G51520	Plant invertase/pectin methylesterase inhibitor superfamily protein	1
AT5G54370	AT5G54370	Late embryogenesis abundant (LEA) protein-like protein	1
AT5G59260	AT5G59260	Concanavalin A-like lectin protein kinase family protein	1
AT5G59480	AT5G59480	Haloacid dehalogenase-like hydrolase (HAD) superfamily protein	1
AT5G60930	AT5G60930	P-loop containing nucleoside triphosphate hydrolases superfamily protein	1
AT5G60660	PIP2;4	plasma membrane intrinsic protein 2;4	1
AT5G61580	PFK4	phosphofructokinase 4	1
AT5G63650	SNRK2.5	SNF1-related protein kinase 2.5	1
AT5G66460	MAN7	Glycosyl hydrolase superfamily protein	1
AT5G66330	AT5G66330	Leucine-rich repeat (LRR) family protein	1
AT5G67460	AT5G67460	O-Glycosyl hydrolases family 17 protein	1
AT5G25090	ENODL13	early nodulin-like protein 13	1
AT5G27920	AT5G27920	F-box family protein	1
AT5G16120	AT5G16120	alpha/beta-Hydrolases superfamily protein	1
AT1G57590	AT1G57590	Pectinacetylesterase family protein	1
AT4G36410	UBC17	ubiquitin-conjugating enzyme 17	1
AT5G21170	AKINBETA1	5'-AMP-activated protein kinase beta-2 subunit protein	1
AT5G20830	SUS1	sucrose synthase 1	1
AT5G19700	AT5G19700	MATE efflux family protein	1
AT4G17340	TIP2;2	tonoplast intrinsic protein 2;2	1
AT1G67750	AT1G67750	Pectate lyase family protein	1
AT2G18300	HBI1	basic helix-loop-helix (bHLH) DNA-binding superfamily protein	1
AT2G31730	AT2G31730	basic helix-loop-helix (bHLH) DNA-binding superfamily protein	1
AT1G74840	AT1G74840	Homeodomain-like superfamily protein	1
AT1G13300	HRS1	myb-like transcription factor family protein	1
AT3G10040	AT3G10040	sequence-specific DNA binding transcription factor	1
AT3G02830	ZFN1	zinc finger protein 1	1
AT3G44750	HDA3	histone deacetylase 3	1
AT5G07100	WRKY26	WRKY DNA-binding protein 26	1
AT5G07690	MYB29	myb domain protein 29	1
AT5G47390	AT5G47390	myb-like transcription factor family protein	1
AT2G32180	PTAC18	plastid transcriptionally active 18	1
AT2G37750	AT2G37750	hypothetical protein	1
AT2G39570	ACR9	ACT domain-containing protein	1
AT2G28950	EXPA6	expansin A6	1
AT2G25735	AT2G25735	hypothetical protein	1
AT2G28120	AT2G28120	Major facilitator superfamily protein	1
AT2G02130	LCR68	low-molecular-weight cysteine-rich 68	1
AT2G24240	AT2G24240	BTB/POZ domain with WD40/YVTN repeat-like protein	1
AT2G19990	PR-1-LIKE	pathogenesis-related protein-1-like protein	1
AT2G28270	AT2G28270	Cysteine/Histidine-rich C1 domain family protein	1
AT2G18400	AT2G18400	ribosomal protein L6 family protein	1
AT1G51400	AT1G51400	Photosystem II 5 kD protein	1
AT1G51260	LPAT3	lysophosphatidyl acyltransferase 3	1
AT1G77020	AT1G77020	DNAJ heat shock N-terminal domain-containing protein	1
AT1G24280	G6PD3	glucose-6-phosphate dehydrogenase 3	1
AT2G17850	AT2G17850	Rhodanese/Cell cycle control phosphatase superfamily protein	1
AT2G17820	HK1	histidine kinase 1	1
AT1G09460	AT1G09460	Carbohydrate-binding X8 domain superfamily protein	1
AT1G60140	TPS10	trehalose phosphate synthase	1
AT1G79150	AT1G79150	binding protein	1
AT2G03720	MRH6	Adenine nucleotide alpha hydrolases-like superfamily protein	1
AT2G36950	AT2G36950	Heavy metal transport/detoxification superfamily protein	1
AT2G29890	VLN1	villin-like 1	1
AT1G75780	TUB1	tubulin beta-1 chain	1
AT1G62780	AT1G62780	dimethylallyl, adenosine tRNA methylthiotransferase	1
AT1G62770	AT1G62770	Plant invertase/pectin methylesterase inhibitor superfamily protein	1
AT1G15390	PDF1A	peptide deformylase 1A	1
AT1G49500	AT1G49500	transcription initiation factor TFIID subunit 1b-like protein	1
AT1G72890	AT1G72890	Disease resistance protein (TIR-NBS class)	1
AT1G72820	AT1G72820	Mitochondrial substrate carrier family protein	1
AT1G78050	PGM	phosphoglycerate/bisphosphoglycerate mutase	1
AT1G80180	AT1G80180	hypothetical protein	1
AT1G76310	CYCB2;4	CYCLIN B2;4	1
AT1G18370	HIK	ATP binding microtubule motor family protein	1
AT1G07880	ATMPK13	Protein kinase superfamily protein	1
AT1G21130	IGMT4	O-methyltransferase family protein	1
AT1G26800	AT1G26800	RING/U-box superfamily protein	1
AT1G19610	PDF1.4	defensin-like protein	1
AT1G26450	AT1G26450	Carbohydrate-binding X8 domain superfamily protein	1
AT1G05950	AT1G05950	hypothetical protein	1
AT2G41850	PGAZAT	polygalacturonase ADPG2-like protein	1
AT1G10970	ZIP4	zinc transporter	1
AT1G52790	AT1G52790	2-oxoglutarate (2OG) and Fe(II)-dependent oxygenase superfamily protein	1
AT1G73660	AT1G73660	protein tyrosine kinase family protein	1
AT1G77490	TAPX	thylakoidal ascorbate peroxidase	1
AT3G01290	HIR2	SPFH/Band 7/PHB domain-containing membrane-associated protein family	1
AT3G03680	AT3G03680	C2 calcium/lipid-binding plant phosphoribosyltransferase family protein	1
AT3G03670	AT3G03670	Peroxidase superfamily protein	1
AT3G02140	TMAC2	AFP2 (ABI five-binding protein 2) family protein	1
AT3G06460	AT3G06460	GNS1/SUR4 membrane protein family	1
AT3G03270	AT3G03270	Adenine nucleotide alpha hydrolases-like superfamily protein	1
AT3G02790	AT3G02790	zinc finger (C2H2 type) family protein	1
AT3G17640	AT3G17640	Leucine-rich repeat (LRR) family protein	1
AT3G18080	BGLU44	B-S glucosidase 44	1
AT3G19930	STP4	sugar transporter 4	1
AT3G17170	RFC3	Translation elongation factor EF1B/ribosomal protein S6 family protein	1
AT1G73300	scpl2	serine carboxypeptidase-like 2	1
AT3G23730	XTH16	xyloglucan endotransglucosylase/hydrolase 16	1
AT3G23510	AT3G23510	Cyclopropane-fatty-acyl-phospholipid synthase	1
AT3G20570	ENODL9	early nodulin-like protein 9	1
AT3G18280	AT3G18280	Bifunctional inhibitor/lipid-transfer protein/seed storage 2S albumin superfamily protein	1
AT3G14210	ESM1	GDSL-like lipase/acylhydrolase superfamily protein	1
AT3G21055	PSBTN	photosystem II subunit T	1
AT3G23290	LSH4	LIGHT-DEPENDENT SHORT HYPOCOTYLS-like protein (DUF640)	1
AT3G26490	AT3G26490	Phototropic-responsive NPH3 family protein	1
AT3G22231	PCC1	pathogen and circadian controlled 1	1
AT1G75190	AT1G75190	hypothetical protein	1
AT1G56220	AT1G56220	Dormancy/auxin associated family protein	1
AT2G33530	scpl46	serine carboxypeptidase-like 46	1
AT1G19900	AT1G19900	glyoxal oxidase-related protein	1
AT4G00950	MEE47	hypothetical protein (DUF688)	1
AT4G02850	AT4G02850	phenazine biosynthesis PhzC/PhzF family protein	1
AT4G03510	RMA1	RING membrane-anchor 1	1
AT4G05070	AT4G05070	Wound-responsive family protein	1
AT4G13100	AT4G13100	RING/U-box superfamily protein	1
AT4G13235	EDA21	embryo sac development arrest 21	1
AT4G19120	ERD3	S-adenosyl-L-methionine-dependent methyltransferases superfamily protein	1
AT4G19160	AT4G19160	transglutaminase family protein	1
AT4G22212	AT4G22212	defensin-like protein	1
AT4G24180	TLP1	THAUMATIN-LIKE PROTEIN 1	1
AT4G26600	AT4G26600	S-adenosyl-L-methionine-dependent methyltransferases superfamily protein	1
AT4G27440	PORB	protochlorophyllide oxidoreductase B	1
AT4G28240	AT4G28240	Wound-responsive family protein	1
AT4G30620	AT4G30620	Putative BCR, YbaB family COG0718	1
AT4G30690	AT4G30690	Translation initiation factor 3 protein	1
AT4G30660	AT4G30660	Low temperature and salt responsive protein family	1
AT4G31910	BAT1	HXXXD-type acyl-transferase family protein	1
AT4G33050	EDA39	calmodulin-binding family protein	1
AT4G32840	PFK6	phosphofructokinase 6	1
AT4G32710	PERK14	Protein kinase superfamily protein	1
AT4G35750	AT4G35750	SEC14 cytosolic factor family protein / phosphoglyceride transfer family protein	1
AT3G45130	LAS1	lanosterol synthase 1	1
AT3G48350	CEP3	Cysteine proteinases superfamily protein	1
AT3G50820	PSBO2	photosystem II subunit O-2	1
AT3G54090	FLN1	fructokinase-like 1	1
AT3G54260	TBL36	TRICHOME BIREFRINGENCE-LIKE 36	1
AT3G56040	UGP3	UDP-glucose pyrophosphorylase 3	1
AT3G59340	AT3G59340	solute carrier family 35 protein (DUF914)	1
AT3G60330	HA7	H[ ]-ATPase 7	1
AT3G60840	MAP65-4	microtubule-associated protein 65-4	1
AT3G61470	LHCA2	photosystem I light harvesting complex protein	1
AT3G62740	BGLU7	beta glucosidase 7	1
AT5G01500	TAAC	thylakoid ATP/ADP carrier	1
AT5G03180	AT5G03180	RING/U-box superfamily protein	1
AT5G03840	TFL1	PEBP (phosphatidylethanolamine-binding protein) family protein	1
AT5G05960	AT5G05960	Bifunctional inhibitor/lipid-transfer protein/seed storage 2S albumin superfamily protein	1
AT5G07810	AT5G07810	SNF2 domain-containing protein / helicase domain-containing protein / HNH endonuclease domain-containing protein	1
AT5G12950	AT5G12950	proline-tRNA ligase (DUF1680)	1
AT5G14580	AT5G14580	polyribonucleotide nucleotidyltransferase	1
AT5G38710	AT5G38710	Methylenetetrahydrofolate reductase family protein	1
AT5G38980	AT5G38980	transmembrane protein	1
AT5G46890	AT5G46890	Bifunctional inhibitor/lipid-transfer protein/seed storage 2S albumin superfamily protein	1
AT5G47100	CBL9	calcineurin B-like protein 9	1
AT5G48900	AT5G48900	Pectin lyase-like superfamily protein	1
AT5G48600	SMC3	structural maintenance of chromosome 3	1
AT5G54270	LHCB3	light-harvesting chlorophyll B-binding protein 3	1
AT5G58650	PSY1	plant peptide containing sulfated tyrosine 1	1
AT5G59430	TRP1	telomeric repeat binding protein 1	1
AT5G62340	AT5G62340	Plant invertase/pectin methylesterase inhibitor superfamily protein	1
AT5G64510	TIN1	tunicamycin induced protein	1
AT5G65010	ASN2	asparagine synthetase 2	1
AT5G66590	AT5G66590	CAP (Cysteine-rich secretory proteins, Antigen 5, and Pathogenesis-related 1 protein) superfamily protein	1
AT5G66490	AT5G66490	hypothetical protein	1
AT5G67080	MAPKKK19	mitogen-activated protein kinase kinase kinase 19	1
AT5G24890	AT5G24890	stress response NST1-like protein	1
AT1G77330	AT1G77330	2-oxoglutarate (2OG) and Fe(II)-dependent oxygenase superfamily protein	1
AT1G77400	AT1G77400	extensin-like protein	1
AT3G51870	AT3G51870	Mitochondrial substrate carrier family protein	1
AT5G19550	ASP2	aspartate aminotransferase 2	1
AT1G56660	AT1G56660	MAEBL domain protein	1
AT4G14270	AT4G14270	polyadenylate-binding protein interacting protein	1
AT4G15700	AT4G15700	Thioredoxin superfamily protein	1
AT4G15690	AT4G15690	Thioredoxin superfamily protein	1
AT3G29970	AT3G29970	B12D protein	1
AT1G67830	FXG1	alpha-fucosidase 1	1
AT2G42280	FBH4	basic helix-loop-helix (bHLH) DNA-binding superfamily protein	1
AT2G40970	MYBC1	Homeodomain-like superfamily protein	1
AT1G05710	AT1G05710	basic helix-loop-helix (bHLH) DNA-binding superfamily protein	1
AT1G69600	ZFHD1	zinc finger homeodomain 1	1
AT1G25550	AT1G25550	myb-like transcription factor family protein	1
AT4G08150	KNAT1	homeobox knotted-like protein	1
AT4G27410	RD26	NAC (No Apical Meristem) domain transcriptional regulator superfamily protein	1
AT4G37750	ANT	Integrase-type DNA-binding superfamily protein	1
AT5G19790	RAP2.11	related to AP2 11	1
AT2G42250	CYP712A1	cytochrome P450, family 712, subfamily A, polypeptide 1	1
AT2G23030	SNRK2.9	SNF1-related protein kinase 2.9	1
AT2G02500	ISPD	Nucleotide-diphospho-sugar transferases superfamily protein	1
AT2G37620	ACT1	actin 1	1
AT2G30860	GSTF9	glutathione S-transferase PHI 9	1
AT2G34420	LHB1B2	photosystem II light harvesting complex protein B1B2	1
AT2G39310	JAL22	jacalin-related lectin 22	1
AT2G22860	PSK2	phytosulfokine 2 precursor	1
AT2G46980	ASY3	asynaptic protein	1
AT2G46280	TRIP-1	TGF-beta receptor interacting protein 1	1
AT2G47680	AT2G47680	zinc finger (CCCH type) helicase family protein	1
AT2G47990	SWA1	transducin family protein / WD-40 repeat family protein	1
AT2G38750	ANNAT4	annexin 4	1
AT2G41250	AT2G41250	Haloacid dehalogenase-like hydrolase (HAD) superfamily protein	1
AT2G32270	ZIP3	zinc transporter 3 precursor	1
AT2G38870	AT2G38870	Serine protease inhibitor, potato inhibitor I-type family protein	1
AT2G28110	FRA8	Exostosin family protein	1
AT2G40670	RR16	response regulator 16	1
AT2G18620	AT2G18620	Terpenoid synthases superfamily protein	1
AT2G16700	ADF5	actin depolymerizing factor 5	1
AT2G22610	AT2G22610	Di-glucose binding protein with Kinesin motor domain-containing protein	1
AT1G55490	CPN60B	chaperonin 60 beta	1
AT1G61590	AT1G61590	Protein kinase superfamily protein	1
AT1G60630	AT1G60630	Leucine-rich repeat protein kinase family protein	1
AT1G60590	AT1G60590	Pectin lyase-like superfamily protein	1
AT1G23080	PIN7	Auxin efflux carrier family protein	1
AT1G70080	AT1G70080	Terpenoid cyclases/Protein prenyltransferases superfamily protein	1
AT1G05240	AT1G05240	Peroxidase superfamily protein	1
AT1G10380	AT1G10380	Putative membrane lipoprotein	1
AT1G70410	BCA4	beta carbonic anhydrase 4	1
AT1G60130	AT1G60130	Mannose-binding lectin superfamily protein	1
AT2G42870	PAR1	phy rapidly regulated 1	1
AT2G21880	RAB7A	RAB GTPase homolog 7A	1
AT2G24550	AT2G24550	major centromere autoantigen B-like protein	1
AT2G24580	AT2G24580	FAD-dependent oxidoreductase family protein	1
AT2G20610	SUR1	Tyrosine transaminase family protein	1
AT1G04520	PDLP2	plasmodesmata-located protein 2	1
AT2G25270	AT2G25270	transmembrane protein	1
AT2G42610	LSH10	LIGHT-DEPENDENT SHORT HYPOCOTYLS-like protein (DUF640)	1
AT2G31945	AT2G31945	transmembrane protein	1
AT2G31810	AT2G31810	ACT domain-containing small subunit of acetolactate synthase protein	1
AT2G28620	AT2G28620	P-loop containing nucleoside triphosphate hydrolases superfamily protein	1
AT2G36120	DOT1	Glycine-rich protein family	1
AT1G23850	AT1G23850	transmembrane protein	1
AT1G75690	LQY1	DnaJ/Hsp40 cysteine-rich domain superfamily protein	1
AT1G11790	ADT1	arogenate dehydratase 1	1
AT1G16330	CYCB3;1	cyclin b3;1	1
AT1G16260	AT1G16260	Wall-associated kinase family protein	1
AT1G14240	AT1G14240	GDA1/CD39 nucleoside phosphatase family protein	1
AT1G53830	PME2	pectin methylesterase 2	1
AT1G80160	GLYI7	Lactoylglutathione lyase / glyoxalase I family protein	1
AT1G64470			1
AT1G15550	GA3OX1	gibberellin 3-oxidase 1	1
AT1G18270	AT1G18270	ketose-bisphosphate aldolase class-II family protein	1
AT1G50050	AT1G50050	CAP (Cysteine-rich secretory proteins, Antigen 5, and Pathogenesis-related 1 protein) superfamily protein	1
AT1G27680	APL2	ADPGLC-PPase large subunit	1
AT1G49750	AT1G49750	Leucine-rich repeat (LRR) family protein	1
AT1G01780	PLIM2b	GATA type zinc finger transcription factor family protein	1
AT1G19950	HVA22H	HVA22-like protein H (ATHVA22H)	1
AT1G62980	EXPA18	expansin A18	1
AT1G06090	AT1G06090	Fatty acid desaturase family protein	1
AT1G21920	AT1G21920	Histone H3 K4-specific methyltransferase SET7/9 family protein	1
AT1G43650	UMAMIT22	nodulin MtN21 /EamA-like transporter family protein	1
AT1G49100	AT1G49100	Leucine-rich repeat protein kinase family protein	1
AT2G43620	AT2G43620	Chitinase family protein	1
AT2G47270	UPB1	transcription factor UPBEAT protein	1
AT1G69200	FLN2	fructokinase-like protein	1
AT1G70700	TIFY7	TIFY domain/Divergent CCT motif family protein	1
AT1G73290	scpl5	serine carboxypeptidase-like 5	1
AT1G73750	AT1G73750	alpha/beta hydrolase family protein	1
AT1G67860	AT1G67860	transmembrane protein	1
AT1G75030	TLP-3	thaumatin-like protein 3	1
AT1G76620	AT1G76620	Serine/Threonine-kinase, putative (Protein of unknown function, DUF547)	1
AT1G76560	CP12-3	CP12 domain-containing protein 3	1
AT1G71380	CEL3	cellulase 3	1
AT1G76800	AT1G76800	Vacuolar iron transporter (VIT) family protein	1
AT1G72200	AT1G72200	RING/U-box superfamily protein	1
AT1G60950	FED A	2Fe-2S ferredoxin-like superfamily protein	1
AT3G16470	JR1	Mannose-binding lectin superfamily protein	1
AT3G03870	AT3G03870	transmembrane protein	1
AT3G10310	AT3G10310	P-loop nucleoside triphosphate hydrolases superfamily protein with CH (Calponin Homology) domain-containing protein	1
AT3G10530	AT3G10530	Transducin/WD40 repeat-like superfamily protein	1
AT3G06380	TLP9	tubby-like protein 9	1
AT3G05730	AT3G05730	defensin-like protein	1
AT3G03170	AT3G03170	hypothetical protein	1
AT3G03150	AT3G03150	hypothetical protein	1
AT3G07070	AT3G07070	Protein kinase superfamily protein	1
AT3G10710	RHS12	root hair specific 12	1
AT3G16670	AT3G16670	Pollen Ole e 1 allergen and extensin family protein	1
AT3G15720	AT3G15720	Pectin lyase-like superfamily protein	1
AT3G23570	AT3G23570	alpha/beta-Hydrolases superfamily protein	1
AT3G19850	AT3G19850	Phototropic-responsive NPH3 family protein	1
AT3G26230	CYP71B24	cytochrome P450, family 71, subfamily B, polypeptide 24	1
AT3G28040	AT3G28040	Leucine-rich receptor-like protein kinase family protein	1
AT3G24110	AT3G24110	Calcium-binding EF-hand family protein	1
AT3G23700	AT3G23700	Nucleic acid-binding proteins superfamily	1
AT3G20150	AT3G20150	Kinesin motor family protein	1
AT3G13430	AT3G13430	RING/U-box superfamily protein	1
AT3G13750	BGAL1	beta galactosidase 1	1
AT3G20660	38261	organic cation/carnitine transporter4	1
AT3G18900	AT3G18900	ternary complex factor MIP1 leucine-zipper protein	1
AT3G28540	AT3G28540	P-loop containing nucleoside triphosphate hydrolases superfamily protein	1
AT1G31580	ECS1	ECS1	1
AT1G31950	AT1G31950	Terpenoid cyclases/Protein prenyltransferases superfamily protein	1
AT4G00880	AT4G00880	SAUR-like auxin-responsive protein family	1
AT4G01630	EXPA17	expansin A17	1
AT4G03110	RBP-DR1	RNA-binding protein-defense related 1	1
AT4G03100	AT4G03100	Rho GTPase activating protein with PAK-box/P21-Rho-binding domain-containing protein	1
AT4G04040	MEE51	Phosphofructokinase family protein	1
AT4G04940	AT4G04940	transducin family protein / WD-40 repeat family protein	1
AT4G05520	EHD2	EPS15 homology domain 2	1
AT4G12510	AT4G12510	Bifunctional inhibitor/lipid-transfer protein/seed storage 2S albumin superfamily protein	1
AT4G18550	DSEL	alpha/beta-Hydrolases superfamily protein	1
AT4G18970	AT4G18970	GDSL-like Lipase/Acylhydrolase superfamily protein	1
AT4G19840	PP2-A1	phloem protein 2-A1	1
AT4G20450	AT4G20450	Leucine-rich repeat protein kinase family protein	1
AT4G21870	AT4G21870	HSP20-like chaperones superfamily protein	1
AT4G25630	FIB2	fibrillarin 2	1
AT4G25170	AT4G25170	Uncharacterized conserved protein (UCP012943)	1
AT4G25820	XTH14	xyloglucan endotransglucosylase/hydrolase 14	1
AT4G26370	AT4G26370	antitermination NusB domain-containing protein	1
AT4G26290	AT4G26290	hypothetical protein	1
AT4G26660	AT4G26660	kinesin-like protein	1
AT4G28430	AT4G28430	Reticulon family protein	1
AT4G29690	AT4G29690	Alkaline-phosphatase-like family protein	1
AT4G31020	AT4G31020	alpha/beta-Hydrolases superfamily protein	1
AT4G33666	AT4G33666	hypothetical protein	1
AT3G45160	AT3G45160	Putative membrane lipoprotein	1
AT3G45060	NRT2.6	high affinity nitrate transporter 2.6	1
AT3G45930	AT3G45930	Histone superfamily protein	1
AT3G46400	AT3G46400	Leucine-rich repeat protein kinase family protein	1
AT3G46270	AT3G46270	receptor protein kinase-like protein	1
AT3G47160	AT3G47160	RING/U-box superfamily protein	1
AT3G47070	AT3G47070	thylakoid soluble phosphoprotein	1
AT3G49190	AT3G49190	O-acyltransferase (WSD1-like) family protein	1
AT3G50660	DWF4	Cytochrome P450 superfamily protein	1
AT3G52110	AT3G52110	interferon-activable protein	1
AT3G51740	IMK2	inflorescence meristem receptor-like kinase 2	1
AT3G51720	AT3G51720	WEB family protein (DUF827)	1
AT3G52480	AT3G52480	transmembrane protein	1
AT3G52970	CYP76G1	cytochrome P450, family 76, subfamily G, polypeptide 1	1
AT3G53460	CP29	chloroplast RNA-binding protein 29	1
AT3G54820	PIP2;5	plasma membrane intrinsic protein 2;5	1
AT3G57780	AT3G57780	nucleolar-like protein	1
AT3G61310	AT3G61310	AT hook motif DNA-binding family protein	1
AT3G62160	AT3G62160	HXXXD-type acyl-transferase family protein	1
AT5G02430	AT5G02430	Transducin/WD40 repeat-like superfamily protein	1
AT5G02170	AT5G02170	Transmembrane amino acid transporter family protein	1
AT5G04080	AT5G04080	cysteine-rich TM module stress tolerance protein	1
AT5G05250	AT5G05250	hypothetical protein	1
AT5G05730	ASA1	anthranilate synthase alpha subunit 1	1
AT5G08610	PDE340	P-loop containing nucleoside triphosphate hydrolases superfamily protein	1
AT5G13840	FZR3	FIZZY-related 3	1
AT5G23400	AT5G23400	Leucine-rich repeat (LRR) family protein	1
AT5G23310	FSD3	Fe superoxide dismutase 3	1
AT5G23910	AT5G23910	ATP binding microtubule motor family protein	1
AT5G24313	AT5G24313	transmembrane protein	1
AT5G24580	AT5G24580	Heavy metal transport/detoxification superfamily protein	1
AT5G39210	CRR7	chlororespiratory reduction 7	1
AT5G43350	PHT1;1	phosphate transporter 1;1	1
AT5G43180	AT5G43180	transmembrane protein, putative (Protein of unknown function, DUF599)	1
AT5G43580	UPI	Serine protease inhibitor, potato inhibitor I-type family protein	1
AT5G45080	PP2-A6	phloem protein 2-A6	1
AT5G45310	AT5G45310	coiled-coil protein	1
AT5G46110	APE2	Glucose-6-phosphate/phosphate translocator-like protein	1
AT5G48110	AT5G48110	Terpenoid cyclases/Protein prenyltransferases superfamily protein	1
AT5G48470	AT5G48470	hypothetical protein	1
AT5G48450	sks3	SKU5 similar 3	1
AT5G50590	HSD4	hydroxysteroid dehydrogenase 4	1
AT5G51550	EXL3	EXORDIUM like 3	1
AT5G55730	FLA1	FASCICLIN-like arabinogalactan 1	1
AT5G55450	AT5G55450	Bifunctional inhibitor/lipid-transfer protein/seed storage 2S albumin superfamily protein	1
AT5G55920	OLI2	S-adenosyl-L-methionine-dependent methyltransferases superfamily protein	1
AT5G59305	AT5G59305	CLAVATA 3/ESR (CLE)-like protein	1
AT5G59690	AT5G59690	Histone superfamily protein	1
AT5G63800	MUM2	Glycosyl hydrolase family 35 protein	1
AT5G63660	PDF2.5	Scorpion toxin-like knottin superfamily protein	1
AT5G64080	XYP1	Bifunctional inhibitor/lipid-transfer protein/seed storage 2S albumin superfamily protein	1
AT5G65140	TPPJ	Haloacid dehalogenase-like hydrolase (HAD) superfamily protein	1
AT5G65660	AT5G65660	hydroxyproline-rich glycoprotein family protein	1
AT5G67070	RALFL34	ralf-like 34	1
AT5G67400	RHS19	root hair specific 19	1
AT5G25630	AT5G25630	Tetratricopeptide repeat (TPR)-like superfamily protein	1
AT1G31710	AT1G31710	Copper amine oxidase family protein	1
AT5G16110	AT5G16110	hypothetical protein	1
AT3G51895	SULTR3;1	sulfate transporter 3;1	1
AT5G19380	CLT1	CRT (chloroquine-resistance transporter)-like transporter 1	1
AT5G13090	AT5G13090	hypothetical protein	1
AT1G38065	AT1G38065	O-fucosyltransferase family protein	1
AT1G32100	PRR1	pinoresinol reductase 1	1
AT5G04160	AT5G04160	Nucleotide-sugar transporter family protein	1
AT1G56680	AT1G56680	Chitinase family protein	1
AT4G15230	ABCG30	pleiotropic drug resistance 2	1
AT4G15680	AT4G15680	Thioredoxin superfamily protein	1
AT4G16000	AT4G16000	hypothetical protein	1
AT4G14890	FdC1	2Fe-2S ferredoxin-like superfamily protein	1
AT2G47560	AT2G47560	RING/U-box superfamily protein	1
AT2G47450	CAO	chloroplast signal recognition particle component (CAO)	1
AT2G33810	SPL3	squamosa promoter binding protein-like 3	1
AT2G46830	CCA1	circadian clock associated 1	1
AT1G30650	WRKY14	WRKY DNA-binding protein 14	1
AT1G08320	TGA9	bZIP transcription factor family protein	1
AT1G72360	ERF73	Integrase-type DNA-binding superfamily protein	1
AT3G07650	COL9	CONSTANS-like 9	1
AT3G19860	bHLH121	basic helix-loop-helix (bHLH) DNA-binding superfamily protein	1
AT4G29190	OZF2	Zinc finger C-x8-C-x5-C-x3-H type family protein	1
AT4G37790	HAT22	Homeobox-leucine zipper protein family	1
AT3G53200	MYB27	myb domain protein 27	1
AT3G60490	AT3G60490	Integrase-type DNA-binding superfamily protein	1
AT5G59780	MYB59	myb domain protein 59	1
AT5G25810	tny	Integrase-type DNA-binding superfamily protein	1
AT5G13080	WRKY75	WRKY DNA-binding protein 75	1
AT4G14540	NF-YB3	nuclear factor Y, subunit B3	1
AT1G67710	ARR11	response regulator 11	1
AT2G42220	AT2G42220	Rhodanese/Cell cycle control phosphatase superfamily protein	1
AT2G39920	AT2G39920	HAD superfamily, subfamily IIIB acid phosphatase	1
AT2G37660	AT2G37660	NAD(P)-binding Rossmann-fold superfamily protein	1
AT2G41480	AT2G41480	peroxidase superfamily protein	1
AT2G38140	PSRP4	plastid-specific ribosomal protein 4	1
AT2G39470	PnsL1	PsbP-like protein 2	1
AT2G34640	PTAC12	plastid transcriptionally active 12	1
AT2G44920	AT2G44920	Tetratricopeptide repeat (TPR)-like superfamily protein	1
AT2G24060	AT2G24060	Translation initiation factor 3 protein	1
AT2G24090	PRPL35	Ribosomal protein L35	1
AT2G24020	AT2G24020	Putative BCR, YbaB family COG0718	1
AT2G14610	PR1	pathogenesis-related protein 1	1
AT2G29180	AT2G29180	transmembrane protein	1
AT2G29290	AT2G29290	NAD(P)-binding Rossmann-fold superfamily protein	1
AT2G38970	AT2G38970	Zinc finger (C3HC4-type RING finger) family protein	1
AT2G37820	AT2G37820	Cysteine/Histidine-rich C1 domain family protein	1
AT2G14560	LURP1	LURP-one-like protein (DUF567)	1
AT2G03420	AT2G03420	hypothetical protein	1
AT2G32160	AT2G32160	S-adenosyl-L-methionine-dependent methyltransferases superfamily protein	1
AT2G43030	AT2G43030	Ribosomal protein L3 family protein	1
AT1G62510	AT1G62510	Bifunctional inhibitor/lipid-transfer protein/seed storage 2S albumin superfamily protein	1
AT1G30870	AT1G30870	Peroxidase superfamily protein	1
AT1G24530	AT1G24530	Transducin/WD40 repeat-like superfamily protein	1
AT1G24440	AT1G24440	RING/U-box superfamily protein	1
AT1G60600	ABC4	UbiA prenyltransferase family protein	1
AT2G17440	PIRL5	plant intracellular ras group-related LRR 5	1
AT1G08570	ACHT4	atypical CYS HIS rich thioredoxin 4	1
AT1G27290	AT1G27290	transmembrane protein	1
AT2G25060	ENODL14	early nodulin-like protein 14	1
AT1G22630	AT1G22630	SSUH2-like protein	1
AT2G03730	ACR5	ACT domain repeat 5	1
AT2G36320	AT2G36320	A20/AN1-like zinc finger family protein	1
AT1G31120	KUP10	K uptake permease 10	1
AT1G04420	AT1G04420	NAD(P)-linked oxidoreductase superfamily protein	1
AT1G04400	CRY2	cryptochrome 2	1
AT1G04440	CKL13	casein kinase like 13	1
AT2G04690	AT2G04690	Pyridoxamine 5'-phosphate oxidase family protein	1
AT2G01880	PAP7	purple acid phosphatase 7	1
AT1G10522	PRIN2	Serine/Threonine-kinase	1
AT1G05570	CALS1	callose synthase 1	1
AT1G78630	emb1473	Ribosomal protein L13 family protein	1
AT1G23410	AT1G23410	Ribosomal protein S27a / Ubiquitin family protein	1
AT1G65840	PAO4	polyamine oxidase 4	1
AT1G14960	AT1G14960	Polyketide cyclase/dehydrase and lipid transport superfamily protein	1
AT1G21000	AT1G21000	PLATZ transcription factor family protein	1
AT1G75820	CLV1	Leucine-rich receptor-like protein kinase family protein	1
AT1G73020	AT1G73020	anoctamin-like protein	1
AT1G48350	EMB3105	Ribosomal L18p/L5e family protein	1
AT1G35680	RPL21C	Ribosomal protein L21	1
AT1G33750	AT1G33750	Terpenoid cyclases/Protein prenyltransferases superfamily protein	1
AT1G64510	AT1G64510	Translation elongation factor EF1B/ribosomal protein S6 family protein	1
AT1G80830	NRAMP1	natural resistance-associated macrophage protein 1	1
AT1G11530	CXXS1	C-terminal cysteine residue is changed to a serine 1	1
AT1G32700	AT1G32700	PLATZ transcription factor family protein	1
AT1G49975	AT1G49975	photosystem I reaction center subunit N	1
AT1G01640	AT1G01640	BTB/POZ domain-containing protein	1
AT1G63450	RHS8	root hair specific 8	1
AT1G71720	PDE338	Nucleic acid-binding proteins superfamily	1
AT1G14360	UTR3	UDP-galactose transporter 3	1
AT1G35710	AT1G35710	kinase family with leucine-rich repeat domain-containing protein	1
AT1G20020	FNR2	ferredoxin-NADP[ ]-oxidoreductase 2	1
AT1G12900	GAPA-2	glyceraldehyde 3-phosphate dehydrogenase A subunit 2	1
AT1G32990	PRPL11	plastid ribosomal protein l11	1
AT1G04980	PDIL2-2	PDI-like 2-2	1
AT1G19660	AT1G19660	Wound-responsive family protein	1
AT1G04820	TUA4	tubulin alpha-4 chain	1
AT1G07320	RPL4	ribosomal protein L4	1
AT1G01240	AT1G01240	transmembrane protein	1
AT1G53520	FAP3	Chalcone-flavanone isomerase family protein	1
AT1G29070	AT1G29070	Ribosomal protein L34	1
AT1G21500	AT1G21500	hypothetical protein	1
AT1G74070	AT1G74070	Cyclophilin-like peptidyl-prolyl cis-trans isomerase family protein	1
AT1G80320	AT1G80320	2-oxoglutarate (2OG) and Fe(II)-dependent oxygenase superfamily protein	1
AT1G74670	GASA6	Gibberellin-regulated family protein	1
AT1G66270	BGLU21	Glycosyl hydrolase superfamily protein	1
AT1G36390	AT1G36390	Co-chaperone GrpE family protein	1
AT1G33940	AT1G33940	Serine/Threonine-kinase ULK4-like protein	1
AT1G33960	AIG1	P-loop containing nucleoside triphosphate hydrolases superfamily protein	1
AT1G63310	AT1G63310	hypothetical protein	1
AT1G53680	GSTU28	glutathione S-transferase TAU 28	1
AT1G72250	AT1G72250	Di-glucose binding protein with Kinesin motor domain-containing protein	1
AT1G29430	AT1G29430	SAUR-like auxin-responsive protein family	1
AT1G52400	BGLU18	beta glucosidase 18	1
AT1G20650	ASG5	Protein kinase superfamily protein	1
AT1G12560	EXPA7	expansin A7	1
AT1G15670	AT1G15670	Galactose oxidase/kelch repeat superfamily protein	1
AT1G15740	AT1G15740	Leucine-rich repeat family protein	1
AT1G01620	PIP1C	plasma membrane intrinsic protein 1C	1
AT3G11550	CASP2	Uncharacterized protein family (UPF0497)	1
AT3G09020	AT3G09020	alpha 1,4-glycosyltransferase family protein	1
AT3G09050	AT3G09050	8-amino-7-oxononanoate synthase	1
AT3G01480	CYP38	cyclophilin 38	1
AT3G09210	PTAC13	plastid transcriptionally active 13	1
AT3G07540	AT3G07540	Actin-binding FH2 (formin homology 2) family protein	1
AT3G01440	PnsL3	PsbQ-like 1	1
AT3G05600	AT3G05600	alpha/beta-Hydrolases superfamily protein	1
AT3G04630	WDL1	WVD2-like 1	1
AT3G09580	AT3G09580	FAD/NAD(P)-binding oxidoreductase family protein	1
AT3G08740	AT3G08740	elongation factor P (EF-P) family protein	1
AT3G02870	VTC4	Inositol monophosphatase family protein	1
AT3G04510	LSH2	LIGHT-DEPENDENT SHORT HYPOCOTYLS-like protein (DUF640)	1
AT3G06750	AT3G06750	hydroxyproline-rich glycoprotein family protein	1
AT3G06070	AT3G06070	hypothetical protein	1
AT3G22790	NET1A	Kinase interacting (KIP1-like) family protein	1
AT3G16000	MFP1	MAR binding filament-like protein 1	1
AT3G26760	AT3G26760	NAD(P)-binding Rossmann-fold superfamily protein	1
AT3G27690	LHCB2.3	photosystem II light harvesting complex protein 2.3	1
AT3G14050	RSH2	RELA/SPOT homolog 2	1
AT3G25920	RPL15	ribosomal protein L15	1
AT3G16250	PnsB3	NDH-dependent cyclic electron flow 1	1
AT3G25480	AT3G25480	Rhodanese/Cell cycle control phosphatase superfamily protein	1
AT3G15900	AT3G15900	homoserine O-acetyltransferase	1
AT3G27350	AT3G27350	transcriptional regulator ATRX-like protein	1
AT2G33990	iqd9	IQ-domain 9	1
AT1G69040	ACR4	ACT domain repeat 4	1
AT1G30850	RSH4	root hair specific 4	1
AT3G15070	AT3G15070	RING/U-box superfamily protein	1
AT3G13120	AT3G13120	Ribosomal protein S10p/S20e family protein	1
AT3G23760	AT3G23760	transferring glycosyl group transferase	1
AT3G20160	AT3G20160	Terpenoid synthases superfamily protein	1
AT3G15190	PRPS20	chloroplast 30S ribosomal protein S20	1
AT3G22900	NRPD7	RNA polymerase Rpb7-like, N-terminal domain-containing protein	1
AT3G22210	AT3G22210	transmembrane protein	1
AT3G13760	AT3G13760	Cysteine/Histidine-rich C1 domain family protein	1
AT3G27160	GHS1	Ribosomal protein S21 family protein	1
AT3G52380	CP33	chloroplast RNA-binding protein 33	1
AT3G52290	IQD3	IQ-domain 3	1
AT1G33340	AT1G33340	ENTH/ANTH/VHS superfamily protein	1
AT1G75220	ERDL6	Major facilitator superfamily protein	1
AT1G66800	AT1G66800	NAD(P)-binding Rossmann-fold superfamily protein	1
AT1G30200	AT1G30200	F-box family protein	1
AT1G48690	AT1G48690	Auxin-responsive GH3 family protein	1
AT1G07050	AT1G07050	CCT motif family protein	1
AT2G40480	AT2G40480	WEB family protein (DUF827)	1
AT2G30220	AT2G30220	GDSL-like Lipase/Acylhydrolase family protein	1
AT2G33450	PRPL28	Ribosomal L28 family	1
AT2G40490	HEME2	Uroporphyrinogen decarboxylase	1
AT4G01310	AT4G01310	Ribosomal L5P family protein	1
AT4G01970	STS	stachyose synthase	1
AT4G03280	PETC	photosynthetic electron transfer C	1
AT4G05110	ENT6	equilibrative nucleoside transporter 6	1
AT4G05180	PSBQ-2	photosystem II subunit Q-2	1
AT4G09010	TL29	ascorbate peroxidase 4	1
AT4G09990	GXM2	glucuronoxylan 4-O-methyltransferase-like protein (DUF579)	1
AT4G12080	AHL1	AT-hook motif nuclear-localized protein 1	1
AT4G12480	EARLI1	Bifunctional inhibitor/lipid-transfer protein/seed storage 2S albumin superfamily protein	1
AT4G12970	STOMAGEN	stomagen	1
AT4G12690	AT4G12690	DUF868 family protein (DUF868)	1
AT4G13290	CYP71A19	cytochrome P450, family 71, subfamily A, polypeptide 19	1
AT4G18480	CHLI1	P-loop containing nucleoside triphosphate hydrolases superfamily protein	1
AT4G19170	NCED4	nine-cis-epoxycarotenoid dioxygenase 4	1
AT4G19860	AT4G19860	alpha/beta-Hydrolases superfamily protein	1
AT4G21810	DER2.1	DERLIN-2.1	1
AT4G23140	CRK6	cysteine-rich RLK (RECEPTOR-like protein kinase) 6	1
AT4G25050	ACP4	acyl carrier protein 4	1
AT4G26140	BGAL12	beta-galactosidase 12	1
AT4G28660	PSB28	photosystem II reaction center PSB28 protein	1
AT4G29060	emb2726	elongation factor Ts family protein	1
AT4G29080	PAP2	phytochrome-associated protein 2	1
AT4G31450	AT4G31450	RING/U-box superfamily protein	1
AT4G38160	pde191	Mitochondrial transcription termination factor family protein	1
AT4G39320	AT4G39320	microtubule-associated protein-like protein	1
AT4G40000	AT4G40000	S-adenosyl-L-methionine-dependent methyltransferases superfamily protein	1
AT4G39710	PnsL4	FK506-binding protein 16-2	1
AT3G44730	KP1	kinesin-like protein 1	1
AT3G45070	AT3G45070	P-loop containing nucleoside triphosphate hydrolases superfamily protein	1
AT3G45050	AT3G45050	transmembrane protein	1
AT3G46690	AT3G46690	UDP-Glycosyltransferase superfamily protein	1
AT3G47650	AT3G47650	DnaJ/Hsp40 cysteine-rich domain superfamily protein	1
AT3G48940	AT3G48940	Remorin family protein	1
AT3G48730	GSA2	glutamate-1-semialdehyde 2,1-aminomutase 2	1
AT3G50950	ZAR1	HOPZ-ACTIVATED RESISTANCE 1	1
AT3G52150	PSRP2	RNA-binding (RRM/RBD/RNP motifs) family protein	1
AT3G54210	AT3G54210	Ribosomal protein L17 family protein	1
AT3G56240	CCH	copper chaperone	1
AT3G56230	AT3G56230	BTB/POZ domain-containing protein	1
AT3G57260	BGL2	beta-1,3-glucanase 2	1
AT3G61390	AT3G61390	RING/U-box superfamily protein	1
AT3G62030	ROC4	rotamase CYP 4	1
AT3G62550	AT3G62550	Adenine nucleotide alpha hydrolases-like superfamily protein	1
AT3G62410	CP12-2	CP12 domain-containing protein 2	1
AT3G62930	AT3G62930	Thioredoxin superfamily protein	1
AT3G63210	AT3G63210	mediator of aba-regulated dormancy protein (DUF581)	1
AT3G63140	CSP41A	chloroplast stem-loop binding protein of 41 kDa	1
AT5G01015	AT5G01015	transmembrane protein	1
AT5G01340	mSFC1	Mitochondrial substrate carrier family protein	1
AT5G01520	AIRP2	RING/U-box superfamily protein	1
AT5G02710	AT5G02710	zinc/iron-chelating domain protein	1
AT5G02890	AT5G02890	HXXXD-type acyl-transferase family protein	1
AT5G03350	AT5G03350	Legume lectin family protein	1
AT5G03230	AT5G03230	senescence regulator (Protein of unknown function, DUF584)	1
AT5G04040	SDP1	Patatin-like phospholipase family protein	1
AT5G06200	CASP4	Uncharacterized protein family (UPF0497)	1
AT5G09650	PPa6	pyrophosphorylase 6	1
AT5G09980	PROPEP4	elicitor peptide 4 precursor	1
AT5G10760	AT5G10760	Eukaryotic aspartyl protease family protein	1
AT5G11540	GulLO3	D-arabinono-1,4-lactone oxidase family protein	1
AT5G11450	PPD5	PsbP domain protein (Mog1/PsbP/DUF1795-like photosystem II reaction center PsbP family protein)	1
AT5G14320	EMB3137	Ribosomal protein S13/S18 family	1
AT5G18630	AT5G18630	alpha/beta-Hydrolases superfamily protein	1
AT5G18660	PCB2	NAD(P)-binding Rossmann-fold superfamily protein	1
AT5G18650	AT5G18650	CHY-type/CTCHY-type/RING-type Zinc finger protein	1
AT5G19010	MPK16	mitogen-activated protein kinase 16	1
AT5G23120	HCF136	photosystem II stability/assembly factor, chloroplast (HCF136)	1
AT5G23840	AT5G23840	MD-2-related lipid recognition domain-containing protein	1
AT5G38520	AT5G38520	alpha/beta-Hydrolases superfamily protein	1
AT5G38970	BR6OX1	brassinosteroid-6-oxidase 1	1
AT5G43750	PnsB5	NAD(P)H dehydrogenase 18	1
AT5G44420	PDF1.2	plant defensin 1.2	1
AT5G44610	MAP18	microtubule-associated protein 18	1
AT5G45680	FKBP13	FK506-binding protein 13	1
AT5G45950	AT5G45950	GDSL-like Lipase/Acylhydrolase superfamily protein	1
AT5G45930	CHLI2	magnesium chelatase i2	1
AT5G46700	TRN2	Tetraspanin family protein	1
AT5G47040	LON2	lon protease 2	1
AT5G47190	AT5G47190	Ribosomal protein L19 family protein	1
AT5G47980	AT5G47980	HXXXD-type acyl-transferase family protein	1
AT5G48490	AT5G48490	Bifunctional inhibitor/lipid-transfer protein/seed storage 2S albumin superfamily protein	1
AT5G49660	XIP1	Leucine-rich repeat transmembrane protein kinase family protein	1
AT5G49730	FRO6	ferric reduction oxidase 6	1
AT5G51600	PLE	Microtubule associated protein (MAP65/ASE1) family protein	1
AT5G52100	CRR1	Dihydrodipicolinate reductase, bacterial/plant	1
AT5G52970	AT5G52970	thylakoid lumen 15.0 kDa protein	1
AT5G54610	ANK	ankyrin	1
AT5G55220	AT5G55220	trigger factor type chaperone family protein	1
AT5G57400	AT5G57400	transmembrane protein	1
AT5G58250	EMB3143	YCF54	1
AT5G59320	LTP3	lipid transfer protein 3	1
AT5G59520	ZIP2	ZRT/IRT-like protein 2	1
AT5G61350	AT5G61350	Protein kinase superfamily protein	1
AT5G61290	AT5G61290	Flavin-binding monooxygenase family protein	1
AT5G63310	NDPK2	nucleoside diphosphate kinase 2	1
AT5G63530	FP3	farnesylated protein 3	1
AT5G65910	AT5G65910	BSD domain-containing protein	1
AT5G67520	APK4	adenosine-5'-phosphosulfate (APS) kinase 4	1
AT5G26740	AT5G26740	organic solute transporter ostalpha protein (DUF300)	1
AT5G27290	AT5G27290	stress regulated protein	1
AT3G44890	RPL9	ribosomal protein L9	1
AT5G08360	AT5G08360	Stu1, putative (DUF789)	1
AT5G08350	AT5G08350	GRAM domain-containing protein / ABA-responsive protein-like protein	1
AT5G08280	HEMC	hydroxymethylbilane synthase	1
AT5G20630	GER3	germin 3	1
AT1G32170	XTH30	xyloglucan endotransglucosylase/hydrolase 30	1
AT1G51100	CRR41	potassium/sodium hyperpolarization-activated cyclic nucleotide-gated channel protein	1
AT4G14330	AT4G14330	P-loop containing nucleoside triphosphate hydrolases superfamily protein	1
AT4G17560	AT4G17560	Ribosomal protein L19 family protein	1
AT4G17600	LIL3:1	Chlorophyll A-B binding family protein	1
AT2G33180	AT2G33180	hypothetical protein	1
AT2G26500	AT2G26500	cytochrome b6f complex subunit (petM)	1
AT1G30500	NF-YA7	nuclear factor Y, subunit A7	1
AT1G06180	MYB13	myb domain protein 13	1
AT1G19000	AT1G19000	Homeodomain-like superfamily protein	1
[truncated: 47 more rows]
