# Supplementary material for: Integrative Transcriptomic Analysis Uncovers Novel Gene Modules That Underlie the Sulfate Response in Arabidopsis thaliana
Source: Front Plant Sci. 2018 Apr 10;9:470. doi: 10.3389/fpls.2018.00470 (PMC5902692; doi:10.3389/fpls.2018.00470)
Supplement: TABLE S3 — List of genes involved in the sulfate co-expression network ranked according to their number of connections. [file Table_3.XLSX]

## Sheet: genes
ID	ALIAS	DESCRIPTION	DEGREE	MODULE
AT4G35770	SEN1	Rhodanese/Cell cycle control phosphatase superfamily protein	36	2
AT5G20250	DIN10	Raffinose synthase family protein	36	2
AT2G18700	TPS11	trehalose phosphatase/synthase 11	34	2
AT3G12520	SULTR4;2	sulfate transporter 4;2	34	1
AT5G24490	AT5G24490	30S ribosomal protein	34	2
AT1G80440	AT1G80440	Galactose oxidase/kelch repeat superfamily protein	32	2
AT3G56200	AT3G56200	Transmembrane amino acid transporter family protein	32	1
AT1G36370	SHM7	serine hydroxymethyltransferase 7	31	1
AT3G29240	AT3G29240	PPR containing protein (DUF179)	31	2
AT5G49450	bZIP1	basic leucine-zipper 1	31	2
AT1G70290	TPS8	trehalose-6-phosphatase synthase S8	30	2
AT5G22920	AT5G22920	CHY-type/CTCHY-type/RING-type Zinc finger protein	30	2
AT5G48180	NSP5	nitrile specifier protein 5	30	1
AT5G18670	BMY3	beta-amylase 3	29	2
AT1G21440	AT1G21440	Phosphoenolpyruvate carboxylase family protein	28	3
AT1G75290	AT1G75290	NAD(P)-binding Rossmann-fold superfamily protein	28	1
AT1G80380	AT1G80380	P-loop containing nucleoside triphosphate hydrolases superfamily protein	28	2
AT1G78290	SNRK2-8	Protein kinase superfamily protein	27	2
AT2G02710	PLPB	PAS/LOV protein B	27	2
AT3G08860	PYD4	PYRIMIDINE 4	27	1
AT3G10020	AT3G10020	plant/protein	27	2
AT3G15450	AT3G15450	aluminum induced protein with YGL and LRDR motifs	27	2
AT3G44320	NIT3	nitrilase 3	27	1
AT3G48360	BT2	BTB and TAZ domain protein 2	26	2
AT4G13770	CYP83A1	cytochrome P450, family 83, subfamily A, polypeptide 1	26	3
AT4G20820	AT4G20820	FAD-binding Berberine family protein	26	1
AT4G31290	AT4G31290	ChaC-like family protein	26	1
AT2G15890	MEE14	maternal effect embryo arrest 14	25	2
AT2G25900	ATCTH	Zinc finger C-x8-C-x5-C-x3-H type family protein	25	2
AT3G15630	AT3G15630	plant/protein	25	2
AT5G56100	AT5G56100	glycine-rich protein / oleosin	25	2
AT1G78370	GSTU20	glutathione S-transferase TAU 20	24	3
AT2G47000	ABCB4	ATP binding cassette subfamily B4	24	4
AT3G05400	AT3G05400	Major facilitator superfamily protein	24	1
AT5G40670	AT5G40670	PQ-loop repeat family protein / transmembrane family protein	24	1
AT1G08920	ESL1	ERD (early response to dehydration) six-like 1	23	1
AT3G23880	AT3G23880	F-box and associated interaction domains-containing protein	23	2
AT5G24860	FPF1	flowering promoting factor 1	23	6
AT5G49360	BXL1	beta-xylosidase 1	23	2
AT1G31180	IMD3	isopropylmalate dehydrogenase 3	22	3
AT2G25680	MOT1	molybdate transporter 1	22	7
AT4G31330	AT4G31330	transmembrane protein, putative (Protein of unknown function, DUF599)	22	1
AT1G04770	AT1G04770	Tetratricopeptide repeat (TPR)-like superfamily protein	21	1
AT3G05160	AT3G05160	Major facilitator superfamily protein	21	1
AT3G19710	BCAT4	branched-chain aminotransferase4	21	3
AT3G60140	DIN2	Glycosyl hydrolase superfamily protein	21	1
AT5G23010	MAM1	methylthioalkylmalate synthase 1	21	3
AT5G61440	ACHT5	atypical CYS HIS rich thioredoxin 5	21	2
AT1G02850	BGLU11	beta glucosidase 11	20	4
AT1G23730	BCA3	beta carbonic anhydrase 3	20	1
AT1G52240	ROPGEF11	rop guanine nucleotide exchange factor-like protein	20	2
AT1G68590	PSRP3/1	Ribosomal protein PSRP-3/Ycf65	20	3
AT1G80920	J8	Chaperone DnaJ-domain superfamily protein	20	2
AT3G06850	BCE2	2-oxoacid dehydrogenases acyltransferase family protein	20	2
AT3G43800	GSTU27	glutathione S-transferase tau 27	20	1
AT3G49790	AT3G49790	Carbohydrate-binding protein	20	2
AT3G59940	AT3G59940	Galactose oxidase/kelch repeat superfamily protein	20	2
AT4G37610	BT5	BTB and TAZ domain protein 5	20	2
AT5G18290	"SIP1;2"	Aquaporin-like superfamily protein	20	1
AT1G09080	BIP3	Heat shock protein 70 (Hsp 70) family protein	19	6
AT1G12030	AT1G12030	phosphoenolpyruvate carboxylase, putative (DUF506)	19	1
AT1G16400	CYP79F2	cytochrome P450, family 79, subfamily F, polypeptide 2	19	3
AT1G17170	GSTU24	glutathione S-transferase TAU 24	19	4
AT1G64170	CHX16	cation/H exchanger 16	19	6
AT2G23060	AT2G23060	Acyl-CoA N-acyltransferases (NAT) superfamily protein	19	1
AT3G58990	IPMI1	isopropylmalate isomerase 1	19	3
AT4G12030	BAT5	bile acid transporter 5	19	3
AT5G27350	SFP1	Major facilitator superfamily protein	19	1
AT1G03020	AT1G03020	Thioredoxin superfamily protein	18	6
AT1G05560	UGT75B1	UDP-glucosyltransferase 75B1	18	4
AT1G12200	FMO	Flavin-binding monooxygenase family protein	18	1
AT1G49960	AT1G49960	Xanthine/uracil permease family protein	18	4
AT1G78340	GSTU22	glutathione S-transferase TAU 22	18	4
AT2G31790	AT2G31790	UDP-Glycosyltransferase superfamily protein	18	3
AT2G46650	CB5-C	cytochrome B5 isoform C	18	3
AT4G27450	AT4G27450	aluminum induced protein with YGL and LRDR motifs	18	2
AT5G44550	AT5G44550	Uncharacterized protein family (UPF0497)	18	4
AT1G02640	BXL2	beta-xylosidase 2	17	2
AT1G77990	AST56	STAS domain / Sulfate transporter family	17	1
AT2G17640	"ATSERAT3;1"	Trimeric LpxA-like enzymes superfamily protein	17	6
AT2G43100	IPMI2	isopropylmalate isomerase 2	17	3
AT3G03190	GSTF11	glutathione S-transferase F11	17	3
AT3G57010	AT3G57010	Calcium-dependent phosphotriesterase superfamily protein	17	3
AT4G14030	SBP1	selenium-binding protein 1	17	6
AT4G24140	AT4G24140	alpha/beta-Hydrolases superfamily protein	17	4
AT5G47240	NUDT8	nudix hydrolase homolog 8	17	2
AT1G17180	GSTU25	glutathione S-transferase TAU 25	16	4
AT1G19530	AT1G19530	DNA polymerase epsilon catalytic subunit A	16	2
AT1G71030	MYBL2	MYB-like 2	16	2
AT1G74090	SOT18	desulfo-glucosinolate sulfotransferase 18	16	3
AT2G33830	AT2G33830	Dormancy/auxin associated family protein	16	2
AT3G02910	AT3G02910	AIG2-like (avirulence induced gene) family protein	16	1
AT3G26740	CCL	CCR-like protein	16	2
AT4G21990	APR3	APS reductase 3	16	1
AT5G26220	AT5G26220	ChaC-like family protein	16	1
AT5G37260	RVE2	Homeodomain-like superfamily protein	16	5
AT5G48850	ATSDI1	Tetratricopeptide repeat (TPR)-like superfamily protein	16	1
AT5G61820	AT5G61820	stress up-regulated Nod 19 protein	16	4
AT1G66760	AT1G66760	MATE efflux family protein	15	1
AT1G77450	NAC032	NAC domain containing protein 32	15	4
AT2G41380	AT2G41380	S-adenosyl-L-methionine-dependent methyltransferases superfamily protein	15	4
AT3G05690	NF-YA2	nuclear factor Y, subunit A2	15	1
AT3G27150	AT3G27150	Galactose oxidase/kelch repeat superfamily protein	15	1
AT4G04830	MSRB5	methionine sulfoxide reductase B5	15	6
AT5G37980	AT5G37980	Zinc-binding dehydrogenase family protein	15	1
AT1G14130	AT1G14130	2-oxoglutarate (2OG) and Fe(II)-dependent oxygenase superfamily protein	14	4
AT1G18590	SOT17	sulfotransferase 17	14	3
AT1G22770	GI	gigantea protein (GI)	14	1
AT1G76680	OPR1	12-oxophytodienoate reductase 1	14	1
AT2G16060	HB1	hemoglobin 1	14	7
AT2G22330	CYP79B3	cytochrome P450, family 79, subfamily B, polypeptide 3	14	3
AT2G47200	AT2G47200	hypothetical protein	14	4
AT3G22370	AOX1A	alternative oxidase 1A	14	1
AT4G19690	IRT1	iron-regulated transporter 1	14	7
AT4G34710	ADC2	arginine decarboxylase 2	14	1
AT5G13550	"SULTR4;1"	sulfate transporter 4.1	14	1
AT5G50800	SWEET13	Nodulin MtN3 family protein	14	4
AT1G23390	AT1G23390	Kelch repeat-containing F-box family protein	13	3
AT1G62560	FMO GS-OX3	flavin-monooxygenase glucosinolate S-oxygenase 3	13	3
AT2G29460	GSTU4	glutathione S-transferase tau 4	13	4
AT2G38400	AGT3	alanine:glyoxylate aminotransferase 3	13	2
AT4G34131	UGT73B3	UDP-glucosyl transferase 73B3	13	4
AT5G23020	IMS2	2-isopropylmalate synthase 2	13	3
AT5G63790	NAC102	NAC domain containing protein 102	13	4
AT1G37130	NIA2	nitrate reductase 2	12	7
AT1G43800	FTM1	Plant stearoyl-acyl-carrier-protein desaturase family protein	12	7
AT1G52820	AT1G52820	2-oxoglutarate (2OG) and Fe(II)-dependent oxygenase superfamily protein	12	5
AT1G64900	CYP89A2	cytochrome P450, family 89, subfamily A, polypeptide 2	12	4
AT1G78000	"SULTR1;2"	"sulfate transporter 1;2"	12	1
AT2G13360	AGT	alanine:glyoxylate aminotransferase	12	2
AT3G12900	AT3G12900	2-oxoglutarate (2OG) and Fe(II)-dependent oxygenase superfamily protein	12	7
AT3G21690	AT3G21690	MATE efflux family protein	12	1
AT3G47420	G3Pp1	putative glycerol-3-phosphate transporter 1	12	7
AT4G15490	UGT84A3	UDP-Glycosyltransferase superfamily protein	12	4
AT5G01180	PTR5	peptide transporter 5	12	1
AT5G56870	BGAL4	beta-galactosidase 4	12	2
AT1G10480	ZFP5	zinc finger protein 5	11	1
AT1G22890	AT1G22890	transmembrane protein	11	2
AT1G61080	AT1G61080	Hydroxyproline-rich glycoprotein family protein	11	6
AT1G67980	CCOAMT	caffeoyl-CoA 3-O-methyltransferase	11	6
AT2G29420	GSTU7	glutathione S-transferase tau 7	11	4
AT2G44460	BGLU28	beta glucosidase 28	11	1
AT3G20790	AT3G20790	NAD(P)-binding Rossmann-fold superfamily protein	11	3
AT3G22840	ELIP1	Chlorophyll A-B binding family protein	11	4
AT3G30775	ERD5	Methylenetetrahydrofolate reductase family protein	11	2
AT5G37690	AT5G37690	SGNH hydrolase-type esterase superfamily protein	11	4
AT1G15380	GLYI4	Lactoylglutathione lyase / glyoxalase I family protein	10	3
AT1G16170	AT1G16170	ephrin-A3 protein	10	5
AT2G19800	MIOX2	myo-inositol oxygenase 2	10	2
AT2G34660	ABCC2	multidrug resistance-associated protein 2	10	4
AT2G37460	UMAMIT12	nodulin MtN21 /EamA-like transporter family protein	10	6
AT4G01870	AT4G01870	tolB protein-like protein	10	4
AT4G36670	PMT6	Major facilitator superfamily protein	10	2
AT5G14730	AT5G14730	hypothetical protein	10	1
AT5G24530	DMR6	2-oxoglutarate (2OG) and Fe(II)-dependent oxygenase superfamily protein	10	6
AT5G41080	GDPD2	PLC-like phosphodiesterases superfamily protein	10	2
AT1G30820	AT1G30820	CTP synthase family protein	9	2
AT1G63180	UGE3	UDP-D-glucose/UDP-D-galactose 4-epimerase 3	9	2
AT3G02850	SKOR	STELAR K outward rectifier	9	5
AT3G49580	LSU1	response to low sulfur 1	9	1
AT4G21903	AT4G21903	MATE efflux family protein	9	1
AT4G33070	AT4G33070	Thiamine pyrophosphate dependent pyruvate decarboxylase family protein	9	7
AT4G34240	ALDH3I1	aldehyde dehydrogenase 3I1	9	3
AT4G39940	AKN2	APS-kinase 2	9	3
AT4G39950	CYP79B2	cytochrome P450, family 79, subfamily B, polypeptide 2	9	3
AT5G37990	AT5G37990	S-adenosyl-L-methionine-dependent methyltransferase superfamily protein	9	1
AT1G59500	GH3.4	Auxin-responsive GH3 family protein	8	2
AT2G14750	APK	APS kinase	8	1
AT2G41810	AT2G41810	imidazolonepropionase (Protein of unknown function, DUF642)	8	2
AT3G47780	ABCA7	ABC2 homolog 6	8	1
AT4G39675	AT4G39675	hypothetical protein	8	2
AT5G24655	LSU4	response to low sulfur 4	8	1
AT5G26920	CBP60G	Cam-binding protein 60-like G	8	6
AT5G47450	"TIP2;3"	"tonoplast intrinsic protein 2;3"	8	5
AT1G05680	UGT74E2	Uridine diphosphate glycosyltransferase 74E2	7	4
AT1G12010	AT1G12010	2-oxoglutarate (2OG) and Fe(II)-dependent oxygenase superfamily protein	7	2
AT1G18870	ICS2	isochorismate synthase 2	7	1
AT1G78990	AT1G78990	HXXXD-type acyl-transferase family protein	7	4
AT2G26560	PLA2A	phospholipase A 2A	7	6
AT2G37770	ChlAKR	NAD(P)-linked oxidoreductase superfamily protein	7	4
AT2G44450	BGLU15	beta glucosidase 15	7	1
AT2G48080	AT2G48080	oxidoreductase, 2OG-Fe(II) oxygenase family protein	7	7
AT3G03530	NPC4	non-specific phospholipase C4	7	4
AT3G07720	AT3G07720	Galactose oxidase/kelch repeat superfamily protein	7	7
AT3G46900	COPT2	copper transporter 2	7	5
AT4G07820	AT4G07820	CAP (Cysteine-rich secretory proteins, Antigen 5, and Pathogenesis-related 1 protein) superfamily protein	7	3
AT5G23050	AAE17	acyl-activating enzyme 17	7	1
AT5G24660	LSU2	response to low sulfur 2	7	1
AT5G48010	THAS1	thalianol synthase 1	7	4
AT1G03600	PSB27	photosystem II family protein	6	3
AT1G13080	CYP71B2	cytochrome P450, family 71, subfamily B, polypeptide 2	6	2
AT1G13260	RAV1	related to ABI3/VP1 1	6	2
AT1G62180	APR2	5'adenylylphosphosulfate reductase 2	6	6
AT1G67910	AT1G67910	hypothetical protein	6	2
AT1G68440	AT1G68440	transmembrane protein	6	2
AT2G01610	AT2G01610	Plant invertase/pectin methylesterase inhibitor superfamily protein	6	5
AT2G18690	AT2G18690	transmembrane protein	6	6
AT2G25450	AT2G25450	2-oxoglutarate (2OG) and Fe(II)-dependent oxygenase superfamily protein	6	3
AT2G38790	AT2G38790	hypothetical protein	6	6
AT2G39650	AT2G39650	cruciferin (DUF506)	6	1
AT3G01420	DOX1	Peroxidase superfamily protein	6	1
AT3G02020	AK3	aspartate kinase 3	6	3
AT3G14200	AT3G14200	Chaperone DnaJ-domain superfamily protein	6	1
AT3G59480	AT3G59480	pfkB-like carbohydrate kinase family protein	6	2
AT4G25220	G3Pp2	root hair specific 15	6	6
AT5G02160	AT5G02160	transmembrane protein	6	3
AT5G09440	EXL4	EXORDIUM like 4	6	2
AT5G39050	PMAT1	HXXXD-type acyl-transferase family protein	6	4
AT5G49350	AT5G49350	Glycine-rich protein family	6	4
AT5G49480	CP1	Ca2 -binding protein 1	6	1
AT1G30720	AT1G30720	FAD-binding Berberine family protein	5	2
AT1G32450	NRT1.5	nitrate transporter 1.5	5	5
AT1G64780	"AMT1;2"	"ammonium transporter 1;2"	5	1
AT1G76410	ATL8	RING/U-box superfamily protein	5	2
AT2G02990	RNS1	ribonuclease 1	5	4
AT2G43890	AT2G43890	Pectin lyase-like superfamily protein	5	2
AT3G10930	AT3G10930	hypothetical protein	5	6
AT3G16240	DELTA-TIP	delta tonoplast integral protein	5	2
AT3G21250	ABCC8	multidrug resistance-associated protein 6	5	7
AT3G25190	AT3G25190	Vacuolar iron transporter (VIT) family protein	5	5
AT3G25655	IDL1	inflorescence deficient in abscission (IDA)-like 1	5	7
AT3G47510	AT3G47510	transmembrane protein	5	1
AT4G21680	NRT1.8	NITRATE TRANSPORTER 1.8	5	1
AT4G27280	AT4G27280	Calcium-binding EF-hand family protein	5	6
AT4G32950	AT4G32950	Protein phosphatase 2C family protein	5	7
AT5G04770	CAT6	cationic amino acid transporter 6	5	5
AT5G13580	ABCG6	ABC-2 type transporter family protein	5	1
AT5G16970	AER	alkenal reductase	5	4
AT5G17220	GSTF12	glutathione S-transferase phi 12	5	4
AT5G17300	RVE1	Homeodomain-like superfamily protein	5	5
AT5G19970	AT5G19970	GRAS family transcription factor family protein	5	7
AT5G54700	AT5G54700	Ankyrin repeat family protein	5	6
AT1G10340	AT1G10340	Ankyrin repeat family protein	4	6
AT1G19960	AT1G19960	transcription factor	4	6
AT1G27730	STZ	salt tolerance zinc finger	4	6
AT1G62280	SLAH1	SLAC1 homologue 1	4	5
AT2G28780	AT2G28780	P-hydroxybenzoic acid efflux pump subunit	4	5
AT2G29490	GSTU1	glutathione S-transferase TAU 1	4	1
AT2G44940	AT2G44940	Integrase-type DNA-binding superfamily protein	4	4
AT3G56400	WRKY70	WRKY DNA-binding protein 70	4	6
AT3G56710	SIB1	sigma factor binding protein 1	4	6
AT4G33960	AT4G33960	hypothetical protein	4	1
AT5G15960	KIN1	stress-responsive protein (KIN1) / stress-induced protein (KIN1)	4	5
AT5G35190	EXT13	proline-rich extensin-like family protein	4	2
AT5G44130	FLA13	FASCICLIN-like arabinogalactan protein 13 precursor	4	2
AT5G51190	AT5G51190	Integrase-type DNA-binding superfamily protein	4	6
AT5G51270	AT5G51270	U-box domain-containing protein kinase family protein	4	6
AT5G57560	TCH4	Xyloglucan endotransglucosylase/hydrolase family protein	4	6
AT1G02520	ABCB11	P-glycoprotein 11	3	4
AT1G60740	AT1G60740	Thioredoxin superfamily protein	3	3
AT1G69880	TH8	thioredoxin H-type 8	3	4
AT1G75270	DHAR2	dehydroascorbate reductase 2	3	1
AT1G77760	NIA1	nitrate reductase 1	3	7
AT2G20520	FLA6	FASCICLIN-like arabinogalactan 6	3	2
AT2G29440	GSTU6	glutathione S-transferase tau 6	3	7
AT2G43550	AT2G43550	scorpion toxin-like knottin superfamily protein	3	3
AT3G08870	AT3G08870	Concanavalin A-like lectin protein kinase family protein	3	1
AT3G19430	AT3G19430	late embryogenesis abundant protein-related / LEA protein-like protein	3	2
AT3G45700	AT3G45700	Major facilitator superfamily protein	3	3
AT4G01430	UMAMIT29	nodulin MtN21 /EamA-like transporter family protein	3	5
AT4G08300	UMAMIT17	nodulin MtN21 /EamA-like transporter family protein	3	5
AT4G10270	AT4G10270	Wound-responsive family protein	3	3
AT4G33040	AT4G33040	Thioredoxin superfamily protein	3	4
AT5G01600	FER1	ferretin 1	3	6
AT5G04120	AT5G04120	Phosphoglycerate mutase family protein	3	4
AT5G26200	AT5G26200	Mitochondrial substrate carrier family protein	3	5
AT5G33290	XGD1	xylogalacturonan deficient 1	3	1
AT5G57530	XTH12	xyloglucan endotransglucosylase/hydrolase 12	3	2
AT5G62360	AT5G62360	Plant invertase/pectin methylesterase inhibitor superfamily protein	3	2
AT1G06160	ORA59	octadecanoid-responsive AP2/ERF 59	2	6
AT1G34510	AT1G34510	Peroxidase superfamily protein	2	2
AT1G49200	AT1G49200	RING/U-box superfamily protein	2	5
AT1G56010	NAC1	NAC domain containing protein 1	2	6
AT1G59730	TH7	thioredoxin H-type 7	2	1
AT1G65570	AT1G65570	Pectin lyase-like superfamily protein	2	2
AT1G66400	CML23	calmodulin like 23	2	1
AT1G68880	bZIP	basic leucine-zipper 8	2	1
AT1G73260	KTI1	kunitz trypsin inhibitor 1	2	3
AT1G75280	AT1G75280	NmrA-like negative transcriptional regulator family protein	2	4
AT2G22990	SNG1	sinapoylglucose 1	2	3
AT2G32990	GH9B8	glycosyl hydrolase 9B8	2	5
AT2G36570	AT2G36570	Leucine-rich repeat protein kinase family protein	2	5
AT2G39040	AT2G39040	Peroxidase superfamily protein	2	2
AT3G01680	SEOR1	sieve element occlusion amino-terminus protein	2	5
AT3G06390	AT3G06390	Uncharacterized protein family (UPF0497)	2	6
AT3G12700	NANA	Eukaryotic aspartyl protease family protein	2	7
AT3G26290	CYP71B26	cytochrome P450, family 71, subfamily B, polypeptide 26	2	1
AT3G57520	SIP2	seed imbibition 2	2	2
AT4G08620	"SULTR1;1"	"sulfate transporter 1;1"	2	1
AT4G14680	APS3	Pseudouridine synthase/archaeosine transglycosylase-like family protein	2	1
AT4G15610	AT4G15610	Uncharacterized protein family (UPF0497)	2	6
AT4G19680	IRT2	iron regulated transporter 2	2	2
AT4G31500	CYP83B1	cytochrome P450, family 83, subfamily B, polypeptide 1	2	3
AT4G37550	AT4G37550	Acetamidase/Formamidase family protein	2	2
AT5G02780	GSTL1	glutathione transferase lambda 1	2	1
AT5G10180	"SULTR2;1"	"slufate transporter 2;1"	2	1
AT5G11930	AT5G11930	Thioredoxin superfamily protein	2	4
AT5G18170	GDH1	glutamate dehydrogenase 1	2	5
AT5G37940	AT5G37940	Zinc-binding dehydrogenase family protein	2	4
AT5G48000	CYP708A2	cytochrome P450, family 708, subfamily A, polypeptide 2	2	1
AT5G48570	AT5G48570	FKBP-type peptidyl-prolyl cis-trans isomerase family protein	2	7
AT1G08090	NRT2:1	nitrate transporter 2:1	1	7
AT1G10070	BCAT-2	branched-chain amino acid transaminase 2	1	5
AT1G14185	AT1G14185	Glucose-methanol-choline (GMC) oxidoreductase family protein	1	5
AT1G17020	SRG1	senescence-related gene 1	1	4
AT1G22500	ATL15	RING/U-box superfamily protein	1	2
AT1G52050	AT1G52050	Mannose-binding lectin superfamily protein	1	3
AT1G52410	TSA1	TSK-associating protein 1	1	5
AT1G54300	AT1G54300	hypothetical protein	1	3
AT1G55850	CSLE1	cellulose synthase like E1	1	1
AT1G64590	AT1G64590	NAD(P)-binding Rossmann-fold superfamily protein	1	1
AT1G68450	PDE337	VQ motif-containing protein	1	1
AT2G16005	AT2G16005	MD-2-related lipid recognition domain-containing protein	1	5
AT2G21210	AT2G21210	SAUR-like auxin-responsive protein family	1	5
AT2G41730	AT2G41730	calcium-binding site protein	1	1
AT2G43590	AT2G43590	Chitinase family protein	1	3
AT2G45220	AT2G45220	Plant invertase/pectin methylesterase inhibitor superfamily	1	2
AT3G01670	SEOa	sieve element occlusion protein	1	5
AT3G14280	AT3G14280	LL-diaminopimelate aminotransferase	1	6
AT3G17998			1	3
AT3G22740	HMT3	homocysteine S-methyltransferase 3	1	3
AT3G28210	PMZ	zinc finger (AN1-like) family protein	1	4
AT3G46880	AT3G46880	hypothetical protein	1	5
AT3G49960	AT3G49960	Peroxidase superfamily protein	1	2
AT3G56620	UMAMIT10	nodulin MtN21 /EamA-like transporter family protein	1	4
AT3G60420	AT3G60420	phosphoglycerate mutase family protein	1	6
AT4G18340	AT4G18340	Glycosyl hydrolase superfamily protein	1	5
AT4G21760	BGLU47	beta-glucosidase 47	1	7
AT4G25010	SWEET14	Nodulin MtN3 family protein	1	4
AT4G30110	HMA2	heavy metal atpase 2	1	5
AT5G01740	AT5G01740	Nuclear transport factor 2 (NTF2) family protein	1	7
AT5G01820	SR1	serine/threonine protein kinase 1	1	1
AT5G24770	VSP2	vegetative storage protein 2	1	7
AT5G36110	CYP716A1	cytochrome P450, family 716, subfamily A, polypeptide 1	1	6
AT5G36140	CYP716A2	cytochrome P450, family 716, subfamily A, polypeptide 2	1	6
AT5G45070	PP2-A8	phloem protein 2-A8	1	4
AT5G53980	HB52	homeobox protein 52	1	5
AT5G58780	cPT5	Undecaprenyl pyrophosphate synthetase family protein	1	4
AT5G59080	AT5G59080	hypothetical protein	1	3
AT5G62420	AT5G62420	NAD(P)-linked oxidoreductase superfamily protein	1	7
AT5G64240	MC3	metacaspase 3	1	5
