# Supplementary material for: Integrative Transcriptomic Analysis Uncovers Novel Gene Modules That Underlie the Sulfate Response in Arabidopsis thaliana
Source: Front Plant Sci. 2018 Apr 10;9:470. doi: 10.3389/fpls.2018.00470 (PMC5902692; doi:10.3389/fpls.2018.00470)
Supplement: TABLE S4 — Gene Expression Omnibus accession numbers and descriptions of the samples included in Figure 4B. [file Table_4.XLSX]

## Sheet: Hoja1
SAMPLE	GEO Accesion number (+S/-S)	Conditions (time and treatment)	Tissue	Dataset
1	GSM1585361/GSM1585360	30 min +S/-S replicate 1	Whole seedling	Bielecka et al., 2014
2	GSM1585365/GSM1585364	30 min +S/-S replicate 2	Whole seedling	Bielecka et al., 2014
3	GSM1585362/GSM1585360	3 h +S/-S replicate 1	Whole seedling	Bielecka et al., 2014
4	GSM1585366/GSM1585364	3 h +S/-S replicate 2	Whole seedling	Bielecka et al., 2014
5	GSM1585359/GSM1585360	FN (Full Nutrient)/-S replicate 1	Whole seedling	Bielecka et al., 2014
6	GSM1585363/GSM1585364	FN (Full Nutrient)/-S replicate 2	Whole seedling	Bielecka et al., 2014
7	GSM2150911/GSM2150907	10 days +S/10 days -S replicate 1	Root	Aarabi et al., 2016
8	GSM2150912/GSM2150908	10 days +S/10 days -S replicate 2	Root	Aarabi et al., 2016
9	GSM744800/GSM744802	0 h -S/3 h -S replicate 1	Root	Iyer-Pascuzzi et al., 2011
10	GSM744801/GSM744803	0 h -S/3 h -S replicate 2	Root	Iyer-Pascuzzi et al., 2011
11	GSM744800/GSM744804	0 h -S/12 h -S replicate 1	Root	Iyer-Pascuzzi et al., 2011
12	GSM744801/GSM744805	0 h -S/12 h -S replicate 2	Root	Iyer-Pascuzzi et al., 2011
13	GSM744800/GSM744806	0 h -S/24 h -S replicate 1	Root	Iyer-Pascuzzi et al., 2011
14	GSM744801/GSM744807	0 h -S/24 h -S replicate 2	Root	Iyer-Pascuzzi et al., 2011
15	GSM744800/GSM744808	0 h -S/48 h -S replicate 1	Root	Iyer-Pascuzzi et al., 2011
16	GSM744801/GSM744809	0 h -S/48 h -S replicate 2	Root	Iyer-Pascuzzi et al., 2011
17	GSM744800/GSM744810	0 h -S/72 h -S replicate 1	Root	Iyer-Pascuzzi et al., 2011
18	GSM744801/GSM744811	0 h -S/72 h -S replicate 2	Root	Iyer-Pascuzzi et al., 2011
19	GSM133137/GSM133125	2 h +S/2 h -S replicate 1	Root	Maruyama-Nakashita et al., 2005
20	GSM133138/GSM133126	2 h +S/2 h -S replicate 2	Root	Maruyama-Nakashita et al., 2005
21	GSM133139/GSM133127	4 h +S/4 h -S replicate 1	Root	Maruyama-Nakashita et al., 2005
22	GSM133140/GSM133128	4 h +S/4 h -S replicate 2	Root	Maruyama-Nakashita et al., 2005
23	GSM133141/GSM133129	8 h +S/8 h -S replicate 1	Root	Maruyama-Nakashita et al., 2005
24	GSM133142/GSM133130	8 h +S/8 h -S replicate 2	Root	Maruyama-Nakashita et al., 2005
25	GSM133133/GSM133121	12 h +S/12 h -S replicate 1	Root	Maruyama-Nakashita et al., 2005
26	GSM133134/GSM133122	12 h +S/12 h -S replicate 2	Root	Maruyama-Nakashita et al., 2005
27	GSM133135/GSM133123	24 h +S/24 h -S replicate 1	Root	Maruyama-Nakashita et al., 2005
28	GSM133136/GSM133124	24 h +S/24 h -S replicate 2	Root	Maruyama-Nakashita et al., 2005
29	GSM2055076/GSM2055084	5 weeks FN/5 weeks -S replicate 1	Root	Forieri et al., 2017
30	GSM2055077/GSM2055085	5 weeks FN/5 weeks -S replicate 2	Root	Forieri et al., 2017
31	GSM2055078/GSM2055086	5 weeks FN/5 weeks -S replicate 3	Root	Forieri et al., 2017
32	GSM2055079/GSM2055087	5 weeks FN/5 weeks -S replicate 4	Root	Forieri et al., 2017
